# Supplementary material for: Near infrared sensitized exciton upconversion luminescence from inorganic perovskite nanocrystals
Source: Nat Commun. 2025 Jul 2;16:6080. doi: 10.1038/s41467-025-61293-0 (PMC12223018; doi:10.1038/s41467-025-61293-0)
Supplement: Supplementary file 4 — Source Data [file 41467_2025_61293_MOESM4_ESM.xlsx]

## Sheet: Figure 2b
Figure 2b
	Parameter 1	Parameter 2	Parameter 3
Data
Wavelength (nm)	IR783(Chloroform)	CsPbBr3:Yb3+(Cyclohexane)	IR783-CsPbBr3:Yb3+(Cyclohexane)
900	-0.000318298	0.00703	0.00611
899	8.64694e-05	0.00707	0.00627
898	0.000169537	0.00699	0
897	0.000429341	0.00702	0.00585
896	0.00111	0.00705	0.00129
895	0.000942858	0.00705	0.00709
894	0.000438568	0.00712	0.00552
893	0.00017874	0.00723	0.00842
892	-0.000297319	0.00716	0.00768
891	8.33805e-05	0.00721	0.00343
890	0.000499178	0.0072	0.00367
889	0.000343894	0.0073	0.0018
888	0.000964329	0.00717	0.00732
887	0.000558798	0.0073	0.00913
886	0.000966194	0.00744	0.00625
885	-2.13963e-05	0.0074	0.01192
884	0.000773889	0.00741	0.00894
883	0.000360175	0.00746	0.00701
882	0.000446809	0.00745	0.00667
881	0.000588712	0.00745	0.00781
880	0.00032477	0.00754	0.00939
879	0.000526757	0.00757	0.00605
878	0.00102	0.00767	0.00846
877	0.000977175	0.00772	0.00746
876	0.00131	0.00778	0.00799
875	0.000784178	0.00776	0.00952
874	0.00131	0.00781	0.00969
873	0.00123	0.00785	0.00935
872	0.00148	0.00785	0.00902
871	0.00119	0.00797	0.01039
870	0.00125	0.00799	0.01211
869	0.00174	0.00802	0.01108
868	0.00131	0.00804	0.01476
867	0.00174	0.00805	0.01618
866	0.00196	0.00808	0.01753
865	0.00222	0.00813	0.01715
864	0.00202	0.00818	0.02021
863	0.00239	0.00823	0.02207
862	0.00298	0.00831	0.02319
861	0.00304	0.00833	0.02537
860	0.00307	0.00841	0.02781
859	0.00324	0.00844	0.03169
858	0.00378	0.00844	0.03396
857	0.00413	0.00847	0.03711
856	0.00474	0.00849	0.04109
855	0.0051	0.00858	0.04573
854	0.00585	0.00857	0.05043
853	0.00607	0.00866	0.05463
852	0.00659	0.00865	0.06041
851	0.00749	0.00868	0.06686
850	0.00839	0.00868	0.07345
849	0.00918	0.0087	0.08095
848	0.01031	0.0087	0.08815
847	0.01108	0.00876	0.09655
846	0.01243	0.00879	0.10546
845	0.01382	0.00887	0.11512
844	0.01533	0.00884	0.12534
843	0.01706	0.00887	0.13579
842	0.01896	0.00877	0.1478
841	0.02097	0.00892	0.16016
840	0.02347	0.00894	0.1728
839	0.02591	0.00894	0.18604
838	0.02902	0.00891	0.20024
837	0.0325	0.00903	0.2152
836	0.03621	0.00903	0.23016
835	0.04055	0.00899	0.24567
834	0.04511	0.00898	0.26196
833	0.05053	0.00905	0.27877
832	0.05617	0.00907	0.29578
831	0.06266	0.00901	0.31306
830	0.06995	0.00906	0.33111
829	0.07781	0.00909	0.34795
828	0.08623	0.00912	0.36662
827	0.09569	0.00913	0.38469
826	0.10596	0.00908	0.4028
825	0.11711	0.00911	0.42058
824	0.12885	0.00912	0.43854
823	0.14198	0.00914	0.45577
822	0.15607	0.00917	0.47328
821	0.17104	0.00919	0.48894
820	0.18682	0.0092	0.50504
819	0.20405	0.00913	0.52041
818	0.22205	0.00916	0.53415
817	0.24063	0.0092	0.54717
816	0.26022	0.00916	0.55874
815	0.28076	0.00915	0.56938
814	0.30224	0.00918	0.57778
813	0.32387	0.0092	0.58513
812	0.34562	0.00926	0.59144
811	0.3681	0.00921	0.59506
810	0.39062	0.00919	0.59726
809	0.41262	0.00918	0.59753
808	0.43435	0.00921	0.5961
807	0.45579	0.0093	0.59406
806	0.47628	0.00922	0.58912
805	0.49557	0.00931	0.58292
804	0.51341	0.00931	0.57633
803	0.53061	0.00931	0.56792
802	0.5458	0.00934	0.55868
801	0.55876	0.00938	0.54847
800	0.57039	0.00942	0.53741
799	0.58024	0.01049	0.52627
798	0.58769	0.01041	0.51379
797	0.59324	0.01021	0.5014
796	0.59622	0.01024	0.48835
795	0.59753	0.01029	0.47566
794	0.59691	0.01023	0.46257
793	0.59382	0.01043	0.44971
792	0.589	0.01013	0.43636
791	0.5822	0.01051	0.42351
790	0.57376	0.01035	0.41126
789	0.56392	0.01041	0.39908
788	0.55267	0.01047	0.38682
787	0.54026	0.01065	0.37516
786	0.52651	0.01063	0.36385
785	0.51234	0.01031	0.3527
784	0.49726	0.01053	0.342
783	0.48162	0.01056	0.33187
782	0.46612	0.01062	0.322
781	0.45031	0.01061	0.31241
780	0.43408	0.01053	0.30331
779	0.41811	0.01076	0.29443
778	0.40241	0.01045	0.28586
777	0.38702	0.01066	0.27779
776	0.37145	0.01057	0.26962
775	0.35659	0.0106	0.26207
774	0.34211	0.0107	0.2549
773	0.32833	0.01074	0.248
772	0.31471	0.01055	0.24122
771	0.30167	0.01062	0.23463
770	0.28931	0.01068	0.22856
769	0.27744	0.01061	0.22282
768	0.26595	0.01078	0.21738
767	0.25506	0.0107	0.21198
766	0.24477	0.0109	0.20695
765	0.23505	0.01076	0.20216
764	0.22564	0.01073	0.19805
763	0.21682	0.01079	0.19408
762	0.20853	0.01085	0.19039
761	0.20068	0.01098	0.18672
760	0.1932	0.01081	0.18412
759	0.18623	0.0109	0.18098
758	0.17972	0.01084	0.17828
757	0.17344	0.011	0.17586
756	0.16764	0.01088	0.17329
755	0.1621	0.01093	0.17162
754	0.15717	0.01084	0.16984
753	0.15244	0.01082	0.16818
752	0.14797	0.01086	0.1668
751	0.14401	0.0108	0.16542
750	0.14035	0.01091	0.16464
749	0.13708	0.01097	0.16334
748	0.13397	0.01088	0.1627
747	0.13135	0.01085	0.16175
746	0.12895	0.01102	0.16106
745	0.12684	0.01082	0.16011
744	0.12499	0.01112	0.15964
743	0.12337	0.01099	0.1589
742	0.12213	0.01077	0.15819
741	0.12094	0.01096	0.15765
740	0.11996	0.01086	0.15691
739	0.11925	0.01099	0.15612
738	0.11868	0.01104	0.15537
737	0.11821	0.01098	0.15451
736	0.11781	0.01086	0.15342
735	0.11756	0.01096	0.15226
734	0.11729	0.01109	0.15116
733	0.11714	0.01094	0.15006
732	0.11701	0.01099	0.14876
731	0.11685	0.01089	0.14731
730	0.11657	0.01105	0.14566
729	0.11624	0.01102	0.14414
728	0.11599	0.01091	0.14236
727	0.11548	0.01119	0.14017
726	0.11504	0.01103	0.13843
725	0.11433	0.01104	0.13622
724	0.11354	0.01116	0.13417
723	0.11266	0.01105	0.1319
722	0.11163	0.01099	0.12951
721	0.11039	0.01113	0.12726
720	0.10899	0.0113	0.12493
719	0.10748	0.0111	0.12237
718	0.10584	0.01131	0.12023
717	0.10409	0.0113	0.11747
716	0.10219	0.01115	0.11518
715	0.10018	0.01119	0.11269
714	0.09799	0.0113	0.1102
713	0.09583	0.01139	0.10785
712	0.09346	0.01123	0.10539
711	0.09114	0.01127	0.10309
710	0.08863	0.01127	0.10061
709	0.08611	0.0113	0.09822
708	0.08359	0.01129	0.09614
707	0.08105	0.01146	0.09386
706	0.07849	0.01134	0.09199
705	0.07595	0.0113	0.08966
704	0.07345	0.01143	0.08759
703	0.07097	0.01136	0.08557
702	0.06847	0.01146	0.08355
701	0.06602	0.01149	0.08166
700	0.06379	0.01143	0.07967
699	0.06152	0.01162	0.07816
698	0.05929	0.01154	0.07615
697	0.05716	0.01146	0.0744
696	0.05508	0.01165	0.07298
695	0.05309	0.01165	0.07136
694	0.05122	0.01154	0.06987
693	0.04934	0.01172	0.06838
692	0.04764	0.01164	0.06695
691	0.046	0.01161	0.06565
690	0.04438	0.01177	0.06431
689	0.04282	0.01165	0.063
688	0.04141	0.01176	0.06207
687	0.04	0.01185	0.06073
686	0.03864	0.01171	0.05958
685	0.03743	0.01189	0.05862
684	0.03626	0.01178	0.05743
683	0.03515	0.01186	0.05655
682	0.03406	0.01183	0.05553
681	0.03301	0.01186	0.05478
680	0.03204	0.01197	0.05384
679	0.03113	0.01197	0.05312
678	0.03032	0.01195	0.05227
677	0.02951	0.01203	0.05137
676	0.02877	0.0119	0.05069
675	0.02809	0.012	0.05013
674	0.02741	0.01204	0.04928
673	0.02673	0.01204	0.04865
672	0.02614	0.01204	0.04799
671	0.02554	0.01214	0.04712
670	0.02497	0.01199	0.0466
669	0.02444	0.01213	0.04602
668	0.02398	0.01207	0.04537
667	0.02348	0.012	0.04472
666	0.02299	0.01207	0.04419
665	0.02246	0.01215	0.04346
664	0.02206	0.01224	0.04298
663	0.02156	0.01216	0.04222
662	0.0211	0.01221	0.04176
661	0.02067	0.01237	0.04125
660	0.02026	0.01248	0.04046
659	0.0198	0.01239	0.04003
658	0.0193	0.01236	0.03923
657	0.01888	0.01243	0.03881
656	0.0184	0.01254	0.03813
655	0.01793	0.01254	0.03763
654	0.01748	0.01266	0.03703
653	0.01706	0.01262	0.03654
652	0.01663	0.01263	0.03607
651	0.01618	0.01276	0.03556
650	0.0157	0.01266	0.03502
649	0.01528	0.01275	0.03447
648	0.01478	0.01285	0.03396
647	0.01432	0.01287	0.03342
646	0.01387	0.01285	0.03299
645	0.01344	0.01281	0.03252
644	0.01303	0.01284	0.03208
643	0.01259	0.01287	0.03156
642	0.01214	0.01301	0.03117
641	0.01173	0.01309	0.0309
640	0.01124	0.01311	0.03036
639	0.01089	0.0131	0.03005
638	0.01048	0.01316	0.02961
637	0.01007	0.0131	0.02936
636	0.00972	0.01314	0.029
635	0.00933	0.01326	0.02875
634	0.00897	0.01326	0.02831
633	0.00859	0.01333	0.02799
632	0.00827	0.01331	0.02779
631	0.00796	0.01344	0.02746
630	0.00763	0.01343	0.02715
629	0.00739	0.01343	0.02703
628	0.00711	0.01346	0.0267
627	0.00683	0.01359	0.02645
626	0.00653	0.01359	0.02609
625	0.00628	0.01356	0.02591
624	0.00602	0.01364	0.02577
623	0.0058	0.0137	0.02561
622	0.00559	0.01375	0.02537
621	0.0054	0.0138	0.0252
620	0.0052	0.01388	0.02484
619	0.00499	0.0139	0.02472
618	0.00479	0.01396	0.02453
617	0.00462	0.01396	0.02437
616	0.0044	0.01397	0.02412
615	0.00427	0.01401	0.02396
614	0.00415	0.01408	0.0238
613	0.00399	0.01401	0.02351
612	0.00389	0.01407	0.02323
611	0.00367	0.01427	0.02313
610	0.00352	0.01414	0.02284
609	0.00338	0.01417	0.02258
608	0.00325	0.01427	0.02239
607	0.00316	0.01427	0.02208
606	0.00304	0.0143	0.02178
605	0.0029	0.01437	0.02149
604	0.00279	0.01437	0.02141
603	0.00269	0.01436	0.02095
602	0.00259	0.01443	0.02072
601	0.00246	0.01439	0.02046
600	0.00233	0.01452	0.02009
599	0.00225	0.01455	0.01994
598	0.00214	0.01452	0.01963
597	0.00204	0.01468	0.01939
596	0.00197	0.01477	0.01906
595	0.00182	0.01479	0.0189
594	0.00174	0.01484	0.01869
593	0.00163	0.01493	0.01852
592	0.00155	0.0149	0.01842
591	0.00147	0.01501	0.01817
590	0.00137	0.01504	0.01813
589	0.0013	0.01508	0.01801
588	0.00121	0.01521	0.01787
587	0.00111	0.01517	0.01776
586	0.00106	0.01537	0.01763
585	0.0009467	0.01529	0.01775
584	0.00089356	0.0154	0.01761
583	0.000823929	0.0154	0.01748
582	0.000778432	0.01556	0.01752
581	0.000643559	0.01553	0.01745
580	0.000639792	0.01562	0.01731
579	0.000538904	0.01576	0.01742
578	0.000453622	0.01577	0.01743
577	0.000405969	0.01587	0.01748
576	0.00037528	0.01592	0.01753
575	0.000293063	0.01599	0.01759
574	0.00024263	0.01599	0.01755
573	0.000197181	0.01616	0.01749
572	0.000138547	0.01618	0.01768
571	0.000110967	0.01634	0.01772
570	8.71256e-05	0.0164	0.01766
569	1.13095e-07	0.01646	0.01782
568	-5.5024e-05	0.01652	0.01767
567	-7.00606e-05	0.01664	0.01776
566	-0.000127551	0.01675	0.01769
565	-0.000161634	0.01674	0.01783
564	-0.000170109	0.0169	0.01784
563	-0.000216702	0.01694	0.01761
562	-0.000265971	0.01704	0.01799
561	-0.00029951	0.01705	0.01776
560	-0.000301204	0.01711	0.01765
559	-0.00029689	0.01719	0.01766
558	-0.000395442	0.0173	0.01765
557	-0.000407879	0.01739	0.01765
556	-0.000416027	0.01752	0.01749
555	-0.000465177	0.01751	0.01746
554	-0.000484513	0.01753	0.01735
553	-0.00051384	0.0177	0.01734
552	-0.000526043	0.01774	0.01732
551	-0.000573338	0.01788	0.01734
550	-0.000621455	0.01795	0.01738
549	-0.000630473	0.01798	0.01737
548	-0.000665819	0.01812	0.01744
547	-0.000673166	0.01818	0.01747
546	-0.000661852	0.01836	0.01737
545	-0.000706746	0.01841	0.01742
544	-0.000710712	0.01849	0.01744
543	-0.000764877	0.01849	0.01743
542	-0.000751923	0.01869	0.01768
541	-0.000815671	0.01893	0.0177
540	-0.000825175	0.01899	0.0179
539	-0.000793013	0.01918	0.01805
538	-0.000819252	0.01938	0.01852
537	-0.000869243	0.01982	0.01893
536	-0.000897701	0.02007	0.01938
535	-0.000941032	0.02046	0.01997
534	-0.000919852	0.02093	0.0207
533	-0.000947446	0.02151	0.02207
532	-0.000936575	0.02239	0.02348
531	-0.000886287	0.02335	0.0254
530	-0.000903149	0.02474	0.02789
529	-0.000933649	0.02647	0.03134
528	-0.000930949	0.02891	0.03567
527	-0.000982305	0.03188	0.04168
526	-0.000966373	0.03599	0.04953
525	-0.000995334	0.04138	0.06002
524	-0.000997651	0.0486	0.07384
523	-0.000973732	0.05782	0.09214
522	-0.001	0.07037	0.11582
521	-0.00104	0.08689	0.14599
520	-0.00101	0.10823	0.18378
519	-0.00106	0.13502	0.23046
518	-0.00104	0.16917	0.28586
517	-0.00101	0.21086	0.34885
516	-0.000994704	0.25962	0.41746
515	-0.00103	0.31468	0.49124
514	-0.00101	0.37611	0.56557
513	-0.00102	0.4406	0.63762
512	-0.00105	0.50618	0.70514
511	-0.00103	0.57074	0.76774
510	-0.00104	0.63393	0.82291
509	-0.00101	0.6931	0.86901
508	-0.000968624	0.74758	0.90713
507	-0.000939321	0.79636	0.93727
506	-0.00097506	0.84033	0.95963
505	-0.000980528	0.8789	0.97531
504	-0.000967521	0.91206	0.98583
503	-0.000940829	0.93997	0.99204
502	-0.000925344	0.96415	0.99582
501	-0.000862534	0.98382	0.99786
500	-0.000798148	1	1.00001
499	-0.000737414	1.01345	1.00164
498	-0.000711614	1.02484	1.00412
497	-0.000665097	1.03425	1.00749
496	-0.000613204	1.04258	1.01156
495	-0.00051684	1.05012	1.01647
494	-0.000413928	1.05712	1.02159
493	-0.000311682	1.06411	1.0273
492	-0.000211776	1.0712	1.0326
491	-6.90205e-05	1.07842	1.03845
490	-3.17318e-05	1.08617	1.04396
489	-1.1083e-05	1.09423	1.04917
488	6.43279e-05	1.10243	1.05362
487	0.000186529	1.11091	1.058
486	0.00028134	1.11927	1.06201
485	0.000348505	1.12708	1.06594
484	0.000401425	1.13456	1.06961
483	0.000424966	1.14228	1.07354
482	0.000492114	1.15007	1.07706
481	0.000405255	1.15794	1.08111
480	0.000430554	1.16631	1.08545
479	0.000425895	1.17543	1.0903
478	0.000419457	1.18452	1.09524
477	0.00049496	1.19397	1.1007
476	0.000452772	1.20297	1.10617
475	0.000449507	1.21157	1.11246
474	0.000435179	1.21893	1.11856
473	0.000436086	1.22558	1.12525
472	0.000511538	1.23135	1.13193
471	0.000492964	1.23673	1.13939
470	0.000622181	1.2416	1.14672
469	0.000660366	1.24581	1.15382
468	0.000769892	1.25048	1.16167
467	0.000859429	1.25501	1.16928
466	0.000926083	1.26018	1.17722
465	0.00114	1.26533	1.18511
464	0.00136	1.27096	1.19334
463	0.00158	1.27719	1.20149
462	0.00187	1.28372	1.2101
461	0.00222	1.29065	1.21858
460	0.0026	1.29799	1.22762
459	0.00296	1.30564	1.23691
458	0.00342	1.31379	1.24613
457	0.0039	1.32221	1.25582
456	0.00446	1.33103	1.26582
455	0.00506	1.34016	1.27588
454	0.00563	1.34911	1.28596
453	0.00621	1.35837	1.2967
452	0.00677	1.36787	1.30768
451	0.00724	1.37744	1.31873

## Sheet: Figure2c
Figure 2c
	Parameter 1	Parameter 2
Data
Wavelength (nm)	IR780-CsPbBr3:Yb3+	IR783-CsPbBr3:Yb3+
400	2.1637	5.40924
401	2.14246	5.35616
402	3.1755	2.117
403	3.1449	5.2415
404	11.4494	3.12257
405	17.6115	2.07194
406	13.4235	3.09772
407	1.02836	6.17016
408	5.11418	3.06851
409	3.04567	3.04567
410	1.13526	2.27053
411	2.24987	3.3748
412	2.22972	4.45943
413	2.20888	5.52221
414	3.2831	2.18874
415	3.25369	3.25369
416	1.07543	4.3017
417	3.20608	5.34347
418	5.30985	3.18591
419	5.27275	1.05455
420	3.1429	3.1429
421	4.15963	2.07982
422	4.13222	5.16527
423	2.05795	5.14488
424	10.2598	4.10391
425	6.13436	7.15676
426	4.06671	7.11674
427	9.10732	3.03577
428	4.04425	2.02212
429	11.1086	9.08886
430	4.03047	5.03808
431	8.05519	3.02069
432	12.0765	7.04464
433	9.028	2.00622
434	13	1
435	47.1658	10.0353
436	79.8678	2.02197
437	67.3354	8.16186
438	15.5386	5.17954
439	23.198	6.32672
440	14.9908	6.42462
441	19.5496	13.0331
442	9.91624	9.91624
443	15.6358	8.93475
444	13.5723	14.7034
445	13.7618	9.17451
446	20.9023	11.6124
447	21.0763	18.7345
448	24.7512	16.5008
449	18.9362	22.4868
450	22.5176	14.2217
451	5.93437	23.7375
452	15.4239	24.9155
453	27.2012	29.5665
454	27.0514	29.4037
455	24.5099	47.8527
456	20.8569	46.3486
457	21.8534	37.956
458	27.3361	46.6991
459	32.7105	64.293
460	24.6097	59.2869
461	24.4147	84.3416
462	24.2167	74.8517
463	28.3946	77.5391
464	34.7196	84.629
465	35.5558	78.6537
466	33.1825	108.111
467	33.053	142.874
468	30.8176	179.592
469	39.1932	207.618
470	38.0528	224.089
471	27.4627	247.165
472	40.1509	291.622
473	36.9914	359.345
474	46.5427	386.093
475	48.74	427.004
476	27.6088	522.444
477	56.4155	657.826
478	57.6228	744.829
479	57.8517	821.708
480	66.7206	976.058
481	56.1327	1153.96
482	73.6184	1433.39
483	86.8992	1667.38
484	107.978	1928.34
485	117.358	2351.56
486	153.294	2725.1
487	169.465	3255.28
488	165.874	3771.68
489	182.538	4407.79
490	225.321	5300.69
491	241.427	6129.75
492	273.485	7206.34
493	266.97	8709.18
494	318.231	10370.2
495	379.398	12152.3
496	390.791	14441.8
497	462.265	16968.9
498	623.758	19601.1
499	645.838	23936.4
500	826.431	28511.9
501	907.597	33555.8
502	986.87	38720.1
503	1117.58	45559.2
504	1286.99	53221.9
505	1543.79	61024.7
506	1587.05	69187.4
507	1847.85	79249.3
508	1995.61	89304.7
509	2258.03	99667.8
510	2454.45	108298
511	2503.98	117034
512	2718.18	124993
513	2817.79	130408
514	2874.64	133054
515	2819.74	132866
516	2771.95	128897
517	2688.15	124142
518	2602.1	116235
519	2404.43	107062
520	2136.45	96937.3
521	1903.11	87584.5
522	1818.35	78009.9
523	1547.53	69084.3
524	1423.21	61591.9
525	1252.94	53985.4
526	1025.21	47524.6
527	1116.37	42070.8
528	890.285	36873
529	745.677	32507.7
530	760.526	28620.7
531	613.705	25263.7
532	602.096	22002.9
533	511.56	19291.6
534	425.409	17243.7
535	464.15	15213.3
536	402.193	13351.9
537	342.535	11748.3
538	375.456	10452.6
539	392.979	8971.43
540	397.715	8149.13
541	556.513	6988.05
542	652.407	6373.64
543	657.892	5523.65
544	583.501	4953.94
545	569.512	4348.39
546	734.58	3963.36
547	688.405	3430.1
548	491.422	3041.32
549	358.522	2570.28
550	328.376	2305.62
551	227.167	2048.03
552	204.27	1826
553	191.953	1596.62
554	126.698	1433.5
555	120.339	1267.2
556	82.7389	1145.47
557	100.232	978.187
558	78.6779	899.176
559	84.9949	780.064
560	81.8286	707.912
561	47.9699	633.203
562	65.8938	552.345
563	60.6754	549.993
564	57.2319	519.034
565	57.6949	423.759
566	62.2014	359.163
567	50.625	352.35
568	49.0795	374.231
569	55.7296	309.609
570	60.3956	293.647
571	35.7238	285.79
572	53.0066	195.064
573	57.7638	192.546
574	56.1272	220.191
575	45.7509	180.825
576	57.1495	197.825
577	66.5659	175.29
578	105.297	168.028
579	67.8166	189.887
580	107.227	136.886
581	96.7436	135.902
582	97.6879	144.206
583	91.5566	133.813
584	113.762	144.573
585	105.267	114.837
586	135.229	99.0071
587	117.065	97.5545
588	105.829	100.906
589	79.4678	106.785
590	82.7012	107.762
591	83.4578	78.3998
592	109.868	86.8721
593	92.9559	56.8064
594	91.2355	99.0556
595	78.8635	44.6893
596	71.639	74.2923
597	29.5121	77.8045
598	48.8181	48.8181
599	76.6287	57.4715
600	74.5454	44.175
601	61.3208	30.6604
602	59.1121	61.9269
603	42.6724	65.431
604	23.0055	57.5138
605	49.3976	55.2091
606	38.171	41.1072
607	53.4048	71.2063
608	83.953	59.9664
609	96.9629	69.6921
610	128.525	61.2025
611	448.406	49.4792
612	632.006	68.8323
613	420.986	69.6369
614	265.708	70.4286
615	200.628	58.2469
616	157.043	55.6192
617	86.1066	49.6769
618	90.5681	46.9612
619	67.8922	50.9192
620	72.0541	48.0361
621	93.6791	55.5136
622	56.1813	52.67
623	88.8597	49.7615
624	129.501	57.5562
625	127.465	43.7022
626	118.031	33.1961
627	67.1669	59.7039
628	90.6508	56.6568
629	88.0257	57.4081
630	100.764	50.3822
631	133.391	66.6955
632	135.112	47.6865
633	72.5101	48.34
634	24.4872	44.8932
635	41.3119	61.9679
636	37.6656	54.4059
637	63.6665	76.3998
638	47.3246	107.556
639	56.6563	78.4472
640	70.6727	92.7579
641	107.468	71.645
642	122.536	104.383
643	78.2196	110.428
644	154.038	98.0243
645	89.9598	146.776
646	86.3856	110.382
647	179.899	165.313
648	128.169	177.465
649	170.161	170.161
650	203.239	208.32

## Sheet: Figure 2d
Figure 2d
	Parameter 1			Parameter 2			Parameter 3			Parameter 4			Parameter 5
Data 1			Data 2			Data 3			Data 4			Data 5
Wavelength (nm)	IR783-CsPbBr3:Yb3+(365Ex)		Wavelength (nm)	IR783-CsPbBr3:Yb3+		Wavelength (nm)	IR783-CsPbBr3		Wavelength (nm)	CsPbBr3:Yb3+		Wavelength (nm)	enlarged CsPbBr3:Yb3+
440	112.109		400	6.49109		400	3.24555		400	0.43274		400	2163.7
441	70.4339		401	5.35616		400.5	0		400.5	0		400.5	0
442	38.4896		402	2.117		401	0		401	0		401	0
443	50.2683		403	4.1932		401.5	1.06475		401.5	0.4259		401.5	2129.5
444	62.3152		404	9.36772		402	3.1755		402	0		402	0
445	91.4471		405	3.1079		402.5	1.05331		402.5	0		402.5	0
446	34.7506		406	7.22802		403	2.0966		403	0		403	0
447	69.9991		407	6.17016		403.5	2.08904		403.5	0		403.5	0
448	70.4069		408	7.15985		404	0		404	0		404	0
449	88.5092		409	6.09133		404.5	0		404.5	0		404.5	0
450	59.0758		410	6.81159		405	0		405	0		405	0
451	76.7196		411	2.24987		405.5	0		405.5	0		405.5	0
452	100.579		412	5.57429		406	0		406	0		406	0
453	153.482		413	6.62665		406.5	0		406.5	0		406.5	0
454	87.9921		414	6.56621		407	3.08508		407	0		407	0
455	110.518		415	8.67651		407.5	0		407.5	0.41022		407.5	2051.12
456	121.107		416	12.9051		408	0		408	0		408	0
457	126.327		417	10.6869		408.5	0		408.5	0		408.5	0
458	193.112		418	14.8676		409	0		409	0		409	0
459	236.417		419	10.5455		409.5	0		409.5	0.40416		409.5	2020.82
460	161.922		420	8.38108		410	0		410	0.45411		410	2270.53
461	254.123		421	9.35917		410.5	0		410.5	0		410.5	0
462	235.488		422	8.26444		411	0		411	0.44997		411	2249.87
463	321.308		423	9.26079		411.5	1.11981		411.5	0		411.5	0
464	347.067		424	7.18185		412	0		412	0		412	0
465	403.582		425	12.2687		412.5	2.21913		412.5	0		412.5	0
466	448.798		426	6.10006		413	0		413	0		413	0
467	680.56		427	9.10732		413.5	2.19864		413.5	0		413.5	0
468	737.717		428	15.1659		414	1.09437		414	0		414	0
469	761.077		429	12.1185		414.5	0		414.5	0		414.5	0
470	1044.45		430	14.1066		415	1.08456		415	0.86765		415	4338.26
471	1131.74		431	15.1035		415.5	3.23976		415.5	0		415.5	0
472	1332.52		432	18.1148		416	0		416	0		416	0
473	1599.27		433	17.0529		416.5	0		416.5	0		416.5	0
474	2004.92		434	26		417	1.06869		417	0		417	0
475	2088.24		435	14.0494		417.5	0		417.5	0		417.5	0
476	2414.48		436	11.1208		418	1.06197		418	0		418	0
477	2758.01		437	17.344		418.5	0		418.5	1.69313		418.5	8465.63
478	2720.17		438	21.7541		419	1.05455		419	0		419	0
479	3513.22		439	20.0346		419.5	2.10208		419.5	0		419.5	0
480	3446.49		440	28.9108		420	3.1429		420	0.83811		420	4190.54
481	4121.26		441	19.5496		420.5	5.21856		420.5	0.41748		420.5	2087.42
482	5006.46		442	13.2217		421	0		421	0		421	0
483	5139.94		443	31.2716		421.5	1.03643		421.5	0		421.5	0
484	5859.71		444	23.7516		422	0		422	0		422	0
485	6596.47		445	32.1108		422.5	1.03099		422.5	0		422.5	0
486	7643.46		446	41.8046		423	3.08693		423	0		423	0
487	8768.06		447	46.8361		423.5	0		423.5	0.41098		423.5	2054.92
488	10304.1		448	47.1451		424	0		424	0.41039		424	2051.96
489	11680.1		449	44.9736		424.5	1.02416		424.5	0		424.5	0
490	13336.6		450	50.9609		425	2.04479		425	1.22687		425	6134.36
491	15384.9		451	52.2225		425.5	2.03899		425.5	0.4078		425.5	2038.99
492	17337.9		452	60.5091		426	0		426	0		426	0
493	20722.7		453	87.5168		426.5	2.02854		426.5	0		426.5	0
494	24567.8		454	85.8589		427	1.01192		427	0		427	0
495	27834.9		455	81.6998		427.5	1.01149		427.5	0		427.5	0
496	31705.9		456	108.919		428	0		428	0		428	0
497	36560.5		457	87.4138		428.5	1.01046		428.5	0		428.5	0
498	43390.7		458	121.873		429	1.00987		429	0.40395		429	2019.75
499	48785.6		459	121.818		429.5	0		429.5	0		429.5	0
500	56246.6		460	142.065		430	1.00762		430	0.40305		430	2015.23
501	66401.2		461	100.988		430.5	0		430.5	0		430.5	0
502	75875.3		462	160.711		431	0		431	0.40276		431	2013.8
503	86616.4		463	164.907		431.5	1.00663		431.5	0.40265		431.5	2013.27
504	97936.9		464	213.742		432	0		432	0		432	0
505	113628		465	226.264		432.5	3.01417		432.5	0		432.5	0
506	128002		466	229.066		433	1.00311		433	0.40124		433	2006.22
507	143019		467	313.471		433.5	1.00154		433.5	0.80123		433.5	4006.15
508	164890		468	318.803		434	0		434	0		434	0
509	186721		469	421.592		434.5	2.00356		434.5	0.40071		434.5	2003.56
510	205106		470	485.173		435	1.00353		435	0		435	0
511	224036		471	537.636		435.5	0		435.5	0		435.5	0
512	245360		472	612.83		436	0		436	0.40439		436	2021.97
513	267500		473	728.201		436.5	0		436.5	0.40625		436.5	2031.27
514	281883		474	900.178		437	3.0607		437	0		437	0
515	290146		475	977.978		437.5	5.14046		437.5	0.41124		437.5	2056.19
516	293730		476	1106.48		438	0		438	0.41436		438	2071.81
517	293312		477	1265.62		438.5	2.09039		438.5	0		438.5	0
518	282614		478	1511		439	1.05445		439	0.84356		439	4217.81
519	267814		479	1767.69		439.5	1.06263		439.5	0		439.5	0
520	250960		480	2060.81		440	2.14154		440	0		440	0
521	231673		481	2419.1		440.5	0		440.5	0.43138		440.5	2156.91
522	208997		482	2807.24		441	0		441	0		441	0
523	187896		483	3320.64		441.5	2.18794		441.5	0		441.5	0
524	168544		484	3801.05		442	0		442	0.44072		442	2203.61
525	150064		485	4563.82		442.5	0		442.5	0		442.5	0
526	134113		486	5213.09		443	0		443	0		443	0
527	119799		487	6025.43		443.5	1.12396		443.5	0.89917		443.5	4495.85
528	105546		488	6853.14		444	0		444	0.45241		444	2262.05
529	93554.7		489	8176.14		444.5	1.13895		444.5	0		444.5	0
530	82715.6		490	9726		445	3.44044		445	0		445	0
531	73572.1		491	11409.4		445.5	1.15405		445.5	0.46162		445.5	2308.11
532	65840.3		492	13595.6		446	0		446	0		446	0
533	56717.5		493	15963.2		446.5	1.1661		446.5	0		446.5	0
534	50593.6		494	18596.9		447	1.1709		447	0		447	0
535	45255.2		495	22276.6		447.5	0		447.5	0		447.5	0
536	38647.4		496	25583.4		448	0		448	0		448	0
537	36003.6		497	30517.7		448.5	0		448.5	0		448.5	0
538	30522.6		498	36002		449	0		449	0		449	0
539	27304.8		499	42074.6		449.5	0		449.5	0		449.5	0
540	24737.8		500	49951.2		450	0		450	0		450	0
541	20496.4		501	58397.6		450.5	0		450.5	0		450.5	0
542	19204		502	67738		451	0		451	0.9495		451	4747.5
543	17337.9		503	79218.6		451.5	1.18666		451.5	0		451.5	0
544	14733.7		504	91696.2		452	1.18645		452	0		452	0
545	12844.1		505	106951		452.5	0		452.5	3.3167		452.5	16583.5
546	11428.9		506	123233		453	0		453	0.94613		453	4730.64
547	10413.9		507	141431		453.5	3.53809		453.5	0		453.5	0
548	9045.23		508	160008		454	0		454	0		454	0
549	8295.91		509	180658		454.5	0		454.5	0		454.5	0
550	7330.24		510	202393		455	2.33428		455	0.46686		455	2334.28
551	6154.73		511	222986		455.5	0		455.5	0.46515		455.5	2325.75
552	5768.48		512	243341		456	1.15871		456	0		456	0
553	4830.44		513	262724		456.5	0		456.5	0.46176		456.5	2308.78
554	4165.62		514	276517		457	0		457	0.46007		457	2300.36
555	3870.12		515	285764		457.5	1.14451		457.5	0		457.5	0
556	3562.62		516	289982		458	1.139		458	0		458	0
557	3253.19		517	287498		458.5	1.1334		458.5	0.45336		458.5	2266.79
558	3004.34		518	282682		459	1.12795		459	0.45118		459	2255.89
559	2475.36		519	269344		459.5	0		459.5	0		459.5	0
560	2320.78		520	254765		460	1.11862		460	0.8949		460	4474.48
	--		521	237854		460.5	0		460.5	0		460.5	0
	--		522	218441		461	2.21952		461	0		461	0
	--		523	200395		461.5	0		461.5	0		461.5	0
	--		524	180443		462	1.10076		462	0		462	0
	--		525	163192		462.5	1.09637		462.5	0.8771		462.5	4385.5
	--		526	147287		463	0		463	0		463	0
	--		527	132166		463.5	0		463.5	0.4354		463.5	2177
	--		528	118050		464	2.16997		464	0		464	0
	--		529	104597		464.5	0		464.5	0		464.5	0
	--		530	93806.1		465	1.07745		465	0		465	0
	--		531	83900.9		465.5	0		465.5	0		465.5	0
	--		532	74324.9		466	0		466	0		466	0
	--		533	66352		466.5	1.06829		466.5	0		466.5	0
	--		534	59346.9		467	3.19868		467	0		467	0
	--		535	52928.6		467.5	4.25773		467.5	0		467.5	0
	--		536	46883.5		468	0		468	0		468	0
	--		537	42182.1		468.5	1.06096		468.5	0		468.5	0
	--		538	37388.7		469	0		469	0.84742		469	4237.1
	--		539	33058.2		469.5	0		469.5	0		469.5	0
	--		540	29831.8		470	0		470	0.42281		470	2114.04
	--		541	27016		470.5	1.05664		470.5	0.42265		470.5	2113.27
	--		542	23552.1		471	0		471	2.95753		471	14787.6
	--		543	21364.2		471.5	1.05643		471.5	0		471.5	0
	--		544	19563.1		472	0		472	0		472	0
	--		545	17241.1		472.5	1.05675		472.5	1.6908		472.5	8454.01
	--		546	15763.9		473	2.11379		473	0		473	0
	--		547	14182.2		473.5	0		473.5	0.42294		473.5	2114.69
	--		548	12938.5		474	0		474	0		474	0
	--		549	11865.9		474.5	1.05868		474.5	0.42347		474.5	2117.37
	--		550	10312.4		475	2.11913		475	0.42383		475	2119.13
	--		551	9569.2		475.5	2.12146		475.5	0		475.5	0
	--		552	8771.18		476	0		476	0.42475		476	2123.76
	--		553	8121.23		476.5	0		476.5	0		476.5	0
	--		554	7598.25		477	1.06444		477	0		477	0
	--		555	6784.55		477.5	2.13155		477.5	0.42631		477.5	2131.55
	--		556	6299.19		478	0		478	0		478	0
	--		557	5752.18		478.5	1.06922		478.5	0		478.5	0
	--		558	5516.82		479	1.07133		479	0		479	0
	--		559	5133.69		479.5	0		479.5	0.4295		479.5	2147.5
	--		560	4746.06		480	0		480	0.43046		480	2152.28
	--		561	4367.18		480.5	0		480.5	0.43113		480.5	2155.64
	--		562	4048.59		481	0		481	0.43179		481	2158.95
	--		563	3857.78		481.5	1.08106		481.5	0.43242		481.5	2162.12
	--		564	3649.02		482	0		482	0		482	0
	--		565	3429.86		482.5	3.25333		482.5	0.43378		482.5	2168.89
	--		566	3330.79		483	0		483	0.4345		483	2172.48
	--		567	3027.37		483.5	0		483.5	0		483.5	0
	--		568	2973.4		484	1.09069		484	1.30883		484	6544.13
	--		569	2823.63		484.5	0		484.5	0		484.5	0
	--		570	2636.58		485	1.09681		485	0		485	0
	--		571	2490.16		485.5	2.19967		485.5	2.19967		485.5	10998.4
	--		572	2368.33		486	0		486	0.44113		486	2205.67
	--		573	2381.15		486.5	0		486.5	0.88419		486.5	4420.96
	--		574	2210.55		487	1.10762		487	0		487	0
	--		575	2128.51		487.5	3.33134		487.5	0.44418		487.5	2220.89
	--		576	2099.14		488	4.45298		488	0.8906		488	4452.98
	--		577	2036.92		488.5	1.11657		488.5	0.44663		488.5	2233.14
	--		578	1960.32		489	1.11987		489	2.23973		489	11198.7
	--		579	1905.65		489.5	4.49301		489.5	0.8986		489.5	4493.01
	--		580	1701.95		490	0		490	0		490	0
	--		581	1695.32		490.5	1.13005		490.5	0		490.5	0
	--		582	1695.58		491	2.26692		491	0		491	0
	--		583	1528.29		491.5	0		491.5	0.4546		491.5	2273.01
	--		584	1542.9		492	2.27904		492	0.45581		492	2279.04
	--		585	1480.92		492.5	2.28535		492.5	0.45707		492.5	2285.35
	--		586	1506.84		493	1.14579		493	0.91663		493	4583.17
	--		587	1529.17		493.5	1.14942		493.5	1.3793		493.5	6896.51
	--		588	1469.3		494	3.45903		494	1.84482		494	9224.08
	--		589	1293.84		494.5	0		494.5	0.46266		494.5	2313.28
	--		590	1315.7		495	2.32048		495	0		495	0
	--		591	1292.33		495.5	1.16341		495.5	0.93072		495.5	4653.62
	--		592	1257.09		496	0		496	4.19955		496	20997.7
	--		593	1192.93		496.5	4.67967		496.5	2.33983		496.5	11699.2
	--		594	1053.12		497	8.21283		497	0.93861		497	4693.05
	--		595	1085.69		497.5	9.41862		497.5	0.94186		497.5	4709.31
	--		596	1074.58		498	4.72544		498	2.83526		498	14176.3
	--		597	1110.73		498.5	4.74156		498.5	2.37078		498.5	11853.9
	--		598	979.074		499	3.56816		499	2.37878		499	11893.9
	--		599	998.91		499.5	5.96787		499.5	3.34201		499.5	16710
	--		600	883.501		500	3.59318		500	6.22817		500	31140.9
						500.5	6.01168		500.5	3.84747		500.5	19237.4
						501	3.62073		501	3.86212		501	19310.6
						501.5	6.05575		501.5	2.4223		501.5	12111.5
						502	14.5843		502	2.91686		502	14584.3
						502.5	3.65719		502.5	4.38863		502.5	21943.1
						503	13.4501		503	5.38004		503	26900.2
						503.5	11.0392		503.5	3.43443		503.5	17172.1
						504	13.5343		504	4.42941		504	22147.1
						504.5	12.3421		504.5	8.88633		504.5	44431.6
						505	23.522		505	5.4472		505	27236
						505.5	13.6607		505.5	5.46426		505.5	27321.3
						506	9.96577		506	3.48802		506	17440.1
						506.5	11.251		506.5	6.50061		506.5	32503
						507	21.3262		507	5.01792		507	25089.6
						507.5	25.1836		507.5	7.05141		507.5	35257
						508	41.707		508	5.56093		508	27804.6
						508.5	25.3673		508.5	8.62487		508.5	43124.4
						509	24.1841		509	10.1828		509	50913.9
						509.5	34.4777		509.5	9.19406		509.5	45970.3
						510	17.9344		510	9.22339		510	46116.9
						510.5	21.8544		510.5	16.4551		510.5	82275.4
						511	24.5109		511	10.8364		511	54182
						511.5	42.7354		511.5	10.3601		511.5	51800.4
						512	45.498		512	9.87956		512	49397.8
						512.5	39.1404		512.5	12.5249		512.5	62624.6
						513	52.3753		513	15.7126		513	78563
						513.5	51.2471		513.5	17.3452		513.5	86725.9
						514	47.4711		514	17.4061		514	87030.4
						514.5	50.2785		514.5	12.7019		514.5	63509.7
						515	66.3781		515	12.2136		515	61067.8
						515.5	59.9716		515.5	17.0586		515.5	85293
						516	52.1747		516	16.0538		516	80268.8
						516.5	57.7628		516.5	11.8212		516.5	59106.1
						517	57.9983		517	16.1856		517	80927.9
						517.5	63.6126		517.5	12.9932		517.5	64966.1
						518	55.6817		518	17.9268		518	89634
						518.5	69.4888		518.5	11.4452		518.5	57226
						519	68.3464		519	16.9499		519	84749.5
						519.5	69.9602		519.5	11.5229		519.5	57614.3
						520	77.0884		520	12.6645		520	63322.6
						520.5	66.3291		520.5	7.18565		520.5	35928.3
						521	74.9036		521	9.98714		521	49935.7
						521.5	52.9314		521.5	14.4865		521.5	72432.4
						522	55.9492		522	12.3088		522	61544.1
						522.5	61.8079		522.5	7.30456		522.5	36522.8
						523	62.0703		523	8.46414		523	42320.7
						523.5	53.8177		523.5	5.66502		523.5	28325.1
						524	58.2933		524	1.70615		524	8530.73
						524.5	54.2213		524.5	5.70751		524.5	28537.5
						525	44.39		525	4.58219		525	22911
						525.5	33.0498		525.5	4.59823		525.5	22991.2
						526	62.003		526	6.34449		526	31722.5
						526.5	41.9584		526.5	6.36609		526.5	31830.5
						527	36.293		527	4.6455		527	23227.5
						527.5	49.5317		527.5	4.07908		527.5	20395.4
						528	33.6233		528	5.26277		528	26313.9
						528.5	44.0337		528.5	2.93558		528.5	14677.9
						529	13.263		529	5.30521		529	26526
						529.5	34.0296		529.5	4.73456		529.5	23672.8
						530	29.708		530	3.56496		530	17824.8
						530.5	25.3493		530.5	2.38582		530.5	11929.1
						531	25.4463		531	2.99368		531	14968.4
						531.5	30.0588		531.5	3.00588		531.5	15029.4
						532	27.1622		532	4.82884		532	24144.2
						532.5	25.7681		532.5	1.21261		532.5	6063.07
						533	44.1525		533	4.263		533	21315
						533.5	22.9372		533.5	0.61166		533.5	3058.3
						534	18.4293		534	2.45724		534	12286.2
						534.5	20.0393		534.5	3.69957		534.5	18497.8
						535	12.3773		535	3.09434		535	15471.7
						535.5	20.1895		535.5	3.10608		535.5	15530.4
						536	15.5889		536	2.49422		536	12471.1
						536.5	26.6065		536.5	1.25207		536.5	6260.35
						537	18.8551		537	0.62851		537	3142.53
						537.5	14.1997		537.5	0		537.5	0
						538	11.0894		538	0.63368		538	3168.4
						538.5	7.95426		538.5	0.63634		538.5	3181.7
						539	9.58486		539	5.11193		539	25559.6
						539.5	20.85		539.5	0		539.5	0
						540	11.2713		540	1.93222		540	9661.09
						540.5	9.69809		540.5	3.87924		540.5	19396.2
						541	19.4698		541	2.59598		541	12979.9
						541.5	11.4017		541.5	3.25762		541.5	16288.1
						542	6.54042		542	3.27021		542	16351.1
						542.5	3.28398		542.5	3.94078		542.5	19703.9
						543	9.89311		543	1.31908		543	6595.41
						543.5	14.9007		543.5	0.66225		543.5	3311.27
						544	8.31198		544	0		544	0
						544.5	6.67491		544.5	2.66997		544.5	13349.8
						545	13.4003		545	8.04016		545	40200.8
						545.5	13.455		545.5	0.67275		545.5	3363.75
						546	6.75476		546	0.67548		546	3377.38
						546.5	5.08903		546.5	2.71415		546.5	13570.7
						547	6.81589		547	5.45271		547	27263.6
						547.5	6.84451		547.5	1.3689		547.5	6844.51
						548	1.71826		548	1.37461		548	6873.04
						548.5	5.17542		548.5	0		548.5	0
						549	1.73199		549	2.77119		549	13855.9
						549.5	12.1754		549.5	0		549.5	0
						550	1.74668		550	0		550	0
						550.5	3.50769		550.5	2.10462		550.5	10523.1
						551	0		551	0.70439		551	3521.97
						551.5	3.53727		551.5	0		551.5	0
						552	3.55252		552	0.7105		552	3552.52
						552.5	10.7107		552.5	1.42809		552.5	7140.46
						553	3.58791		553	0		553	0
						553.5	3.60394		553.5	0		553.5	0
						554	10.8598		554	0.72399		554	3619.94
						554.5	3.63331		554.5	0		554.5	0
						555	5.46994		555	0.72933		555	3646.63
						555.5	3.66198		555.5	1.46479		555.5	7323.96
						556	1.83864		556	1.47091		556	7354.57
						556.5	1.8474		556.5	0		556.5	0
						557	1.85614		557	0		557	0
						557.5	1.86472		557.5	0.74589		557.5	3729.44
						558	3.74657		558	0.74931		558	3746.57
						558.5	3.76208		558.5	0.75242		558.5	3762.08
						559	7.5551		559	0.75551		559	3777.55
						559.5	1.8959		559.5	1.51672		559.5	7583.58
						560	7.61196		560	0		560	0
						560.5	1.9109		560.5	0		560.5	0
						561	5.75639		561	0		561	0
						561.5	3.85686		561.5	0		561.5	0
						562	3.87611		562	2.32566		562	11628.3
						562.5	3.89534		562.5	0.77907		562.5	3895.34
						563	1.95727		563	0		563	0
						563.5	3.93081		563.5	3.14464		563.5	15723.2
						564	9.86756		564	0		564	0
						564.5	0		564.5	0		564.5	0
						565	0		565	0.79579		565	3978.96
						565.5	3.996		565.5	0		565.5	0
						566	6.01949		566	0.8026		566	4013
						566.5	2.01576		566.5	2.41891		566.5	12094.5
						567	2.025		567	0.81		567	4050
						567.5	6.10498		567.5	0.814		567.5	4069.99
						568	2.04498		568	0		568	0
						568.5	0		568.5	0.82181		568.5	4109.05
						569	0		569	0		569	0
						569.5	4.14668		569.5	0		569.5	0
						570	0		570	0.83304		570	4165.21
						570.5	2.09201		570.5	0.8368		570.5	4184.02
						571	4.2028		571	0.84056		571	4202.8
						571.5	2.11084		571.5	0		571.5	0
						572	4.24053		572	0.84811		572	4240.53
						572.5	6.38952		572.5	0.85194		572.5	4259.68
						573	4.2788		573	0		573	0
						573.5	6.44723		573.5	0		573.5	0
						574	6.47621		574	0		574	0
						574.5	8.67473		574.5	0		574.5	0
						575	2.17862		575	0		575	0
						575.5	4.37669		575.5	1.75067		575.5	8753.37
						576	0		576	0.87922		576	4396.11
						576.5	2.20846		576.5	0.88339		576.5	4416.93
						577	0		577	0		577	0
						577.5	4.45924		577.5	0		577.5	0
						578	0		578	0		578	0
						578.5	0		578.5	1.80037		578.5	9001.87
						579	6.78166		579	0		579	0
						579.5	2.271		579.5	0		579.5	0
						580	0		580	0		580	0
						580.5	0		580.5	0		580.5	0
						581	4.60684		581	0.92137		581	4606.84
						581.5	6.94399		581.5	0.92587		581.5	4629.33
						582	4.65181		582	0.93036		582	4651.81
						582.5	4.67352		582.5	0		582.5	0
						583	4.69521		583	2.81713		583	14085.6
						583.5	2.35883		583.5	3.77413		583.5	18870.6
						584	2.37005		584	0		584	0
						584.5	4.76249		584.5	1.905		584.5	9524.98
						585	2.39243		585	0		585	0
						585.5	0		585.5	0		585.5	0
						586	0		586	1.93185		586	9659.23
						586.5	0		586.5	1.94147		586.5	9707.34
						587	12.1943		587	0.97554		587	4877.72
						587.5	0		587.5	0.98		587.5	4900
						588	2.46113		588	0.98445		588	4922.27
						588.5	0		588.5	4.94451		588.5	24722.6
						589	2.48337		589	0		589	0
						589.5	2.49474		589.5	0		589.5	0
						590	5.0122		590	0		590	0
						590.5	2.51756		590.5	1.00703		590.5	5035.13
						591	5.05805		591	1.01161		591	5058.05
						591.5	0		591.5	0		591.5	0
						592	0		592	2.04405		592	10220.2
						592.5	10.2743		592.5	0		592.5	0
						593	5.16422		593	0		593	0
						593.5	2.59442		593.5	2.07553		593.5	10377.7
						594	5.21346		594	1.04269		594	5213.46
						594.5	2.61776		594.5	1.0471		594.5	5235.52
						595	0		595	0		595	0
						595.5	0		595.5	1.05642		595.5	5282.08
						596	0		596	1.06132		596	5306.59
						596.5	0		596.5	0		596.5	0
						597	2.68291		597	0		597	0
						597.5	2.69751		597.5	0		597.5	0
						598	0		598	0		598	0
						598.5	8.17329		598.5	0		598.5	0
						599	0		599	0		599	0
						599.5	5.49769		599.5	0		599.5	0
						600	0		600	0		600	0
									600.5	1.10965		600.5	5548.25
									601	1.11492		601	5574.62
									601.5	0		601.5	0
									602	0		602	0
									602.5	1.13193		602.5	5659.66
									603	0		603	0
									603.5	1.1441		603.5	5720.49
									604	0		604	0
									604.5	1.15628		604.5	5781.41
									605	1.1623		605	5811.48
									605.5	0		605.5	0
									606	1.17449		606	5872.46
									606.5	0		606.5	0
									607	0		607	0
									607.5	1.19305		607.5	5965.23
									608	0		608	0
									608.5	0		608.5	0
									609	2.42407		609	12120.4
									609.5	0		609.5	0
									610	0		610	0
									610.5	1.23051		610.5	6152.55
									611	0		611	0
									611.5	1.24423		611.5	6221.14
									612	1.2515		612	6257.48
									612.5	0		612.5	0
									613	0		613	0
									613.5	0		613.5	0
									614	0		614	0
									614.5	0		614.5	0
									615	0		615	0
									615.5	0		615.5	0
									616	0		616	0
									616.5	0		616.5	0
									617	2.64943		617	13247.2
									617.5	0		617.5	0
									618	0		618	0
									618.5	0		618.5	0
									619	0		619	0
									619.5	4.09543		619.5	20477.2
									620	0		620	0
									620.5	0		620.5	0
									621	0		621	0
									621.5	0		621.5	0
									622	2.80907		622	14045.3
									622.5	0		622.5	0
									623	0		623	0
									623.5	0		623.5	0
									624	1.43891		624	7194.53
									624.5	2.89561		624.5	14478
									625	0		625	0
									625.5	1.46604		625.5	7330.2
									626	1.47538		626	7376.91
									626.5	0		626.5	0
									627	0		627	0
									627.5	1.5017		627.5	7508.52
									628	0		628	0
									628.5	1.52084		628.5	7604.19
									629	0		629	0
									629.5	0		629.5	0
									630	0		630	0
									630.5	1.55974		630.5	7798.72
									631	0		631	0
									631.5	1.5794		631.5	7897.02
									632	4.76865		632	23843.3
									632.5	3.20082		632.5	16004.1
									633	0		633	0
									633.5	0		633.5	0
									634	0		634	0
									634.5	6.56983		634.5	32849.1
									635	1.65248		635	8262.39
									635.5	0		635.5	0
									636	0		636	0
									636.5	0		636.5	0
									637	1.69777		637	8488.87
									637.5	1.7093		637.5	8546.5
									638	0		638	0
									638.5	1.73205		638.5	8660.27
									639	0		639	0
									639.5	1.75501		639.5	8775.05
									640	0		640	0
									640.5	0		640.5	0
									641	1.79113		641	8955.63
									641.5	0		641.5	0
									642	0		642	0
									642.5	0		642.5	0
									643	1.84046		643	9202.31
									643.5	0		643.5	0
									644	0		644	0
									644.5	1.88046		644.5	9402.32
									645	0		645	0
									645.5	1.90675		645.5	9533.73
									646	1.91968		646	9598.4
									646.5	0		646.5	0
									647	0		647	0
									647.5	0		647.5	0
									648	0		648	0
									648.5	0		648.5	0
									649	6.0057		649	30028.5
									649.5	0		649.5	0
									650	0		650	0

## Sheet: Figure 3a
Figure 3a
	Parameter 1
Data
number of dye/per NC	Normalized Intensity (a.u.)
11	0.06776
22	0.18176
33	0.41212
44	1
55	0.66603
66	0.56242

## Sheet: Figure 3b
Figure 3b
	Parameter 1			Parameter 2
Data 1			Data 2
Power density (W/cm2)	Intensity (a.u.)		Power density (W/cm2)	linear fit of intensity
0.22725	25.2237		0.22725	29.369
0.48425	88.9466		0.22835	29.5989
1.0575	412.872		0.22945	29.8305
2.38	1670.07		0.23056	30.064
14.5	28407.2		0.23167	30.2993
28	53567.1		0.23279	30.5364
			0.23392	30.7754
			0.23505	31.0163
			0.23618	31.259
			0.23732	31.5036
			0.23847	31.7502
			0.23962	31.9987
			0.24078	32.2491
			0.24194	32.5015
			0.24311	32.7559
			0.24428	33.0122
			0.24546	33.2706
			0.24665	33.531
			0.24784	33.7934
			0.24904	34.0579
			0.25024	34.3244
			0.25145	34.5931
			0.25266	34.8638
			0.25389	35.1367
			0.25511	35.4117
			0.25634	35.6888
			0.25758	35.9681
			0.25883	36.2496
			0.26008	36.5333
			0.26133	36.8192
			0.26259	37.1074
			0.26386	37.3978
			0.26514	37.6905
			0.26642	37.9855
			0.26771	38.2828
			0.269	38.5824
			0.2703	38.8843
			0.2716	39.1887
			0.27292	39.4954
			0.27423	39.8045
			0.27556	40.116
			0.27689	40.4299
			0.27823	40.7464
			0.27957	41.0653
			0.28092	41.3867
			0.28228	41.7105
			0.28364	42.037
			0.28501	42.366
			0.28639	42.6976
			0.28777	43.0317
			0.28916	43.3685
			0.29056	43.7079
			0.29196	44.05
			0.29337	44.3947
			0.29479	44.7422
			0.29621	45.0924
			0.29764	45.4453
			0.29908	45.8009
			0.30053	46.1594
			0.30198	46.5206
			0.30344	46.8847
			0.3049	47.2517
			0.30638	47.6215
			0.30786	47.9942
			0.30934	48.3698
			0.31084	48.7484
			0.31234	49.1299
			0.31385	49.5144
			0.31536	49.9019
			0.31689	50.2924
			0.31842	50.6861
			0.31996	51.0827
			0.3215	51.4825
			0.32305	51.8854
			0.32461	52.2915
			0.32618	52.7008
			0.32776	53.1132
			0.32934	53.5289
			0.33093	53.9478
			0.33253	54.37
			0.33414	54.7956
			0.33575	55.2244
			0.33737	55.6566
			0.339	56.0922
			0.34064	56.5312
			0.34228	56.9736
			0.34394	57.4195
			0.3456	57.8689
			0.34727	58.3218
			0.34895	58.7783
			0.35063	59.2383
			0.35233	59.7019
			0.35403	60.1691
			0.35574	60.64
			0.35746	61.1146
			0.35918	61.5929
			0.36092	62.075
			0.36266	62.5608
			0.36441	63.0504
			0.36617	63.5439
			0.36794	64.0412
			0.36972	64.5424
			0.3715	65.0475
			0.3733	65.5566
			0.3751	66.0697
			0.37691	66.5868
			0.37873	67.1079
			0.38056	67.6331
			0.3824	68.1624
			0.38425	68.6959
			0.38611	69.2335
			0.38797	69.7754
			0.38984	70.3214
			0.39173	70.8718
			0.39362	71.4265
			0.39552	71.9855
			0.39743	72.5489
			0.39935	73.1167
			0.40128	73.6889
			0.40322	74.2656
			0.40517	74.8468
			0.40712	75.4326
			0.40909	76.023
			0.41107	76.6179
			0.41305	77.2176
			0.41505	77.8219
			0.41705	78.431
			0.41907	79.0448
			0.42109	79.6634
			0.42312	80.2869
			0.42517	80.9153
			0.42722	81.5485
			0.42929	82.1867
			0.43136	82.83
			0.43344	83.4782
			0.43554	84.1316
			0.43764	84.79
			0.43975	85.4536
			0.44188	86.1224
			0.44401	86.7964
			0.44616	87.4757
			0.44831	88.1603
			0.45048	88.8503
			0.45265	89.5456
			0.45484	90.2465
			0.45704	90.9528
			0.45925	91.6646
			0.46146	92.382
			0.46369	93.105
			0.46593	93.8337
			0.46818	94.568
			0.47044	95.3082
			0.47272	96.0541
			0.475	96.8058
			0.4773	97.5635
			0.4796	98.327
			0.48192	99.0966
			0.48425	99.8721
			0.48658	100.654
			0.48893	101.442
			0.4913	102.235
			0.49367	103.036
			0.49605	103.842
			0.49845	104.655
			0.50086	105.474
			0.50328	106.299
			0.50571	107.131
			0.50815	107.97
			0.51061	108.815
			0.51307	109.666
			0.51555	110.524
			0.51804	111.389
			0.52054	112.261
			0.52306	113.14
			0.52558	114.025
			0.52812	114.918
			0.53067	115.817
			0.53324	116.723
			0.53581	117.637
			0.5384	118.558
			0.541	119.486
			0.54361	120.421
			0.54624	121.363
			0.54888	122.313
			0.55153	123.27
			0.55419	124.235
			0.55687	125.207
			0.55956	126.187
			0.56226	127.175
			0.56498	128.17
			0.56771	129.173
			0.57045	130.184
			0.57321	131.203
			0.57598	132.23
			0.57876	133.265
			0.58155	134.308
			0.58436	135.359
			0.58719	136.418
			0.59002	137.486
			0.59287	138.562
			0.59574	139.646
			0.59861	140.739
			0.6015	141.841
			0.60441	142.951
			0.60733	144.07
			0.61026	145.197
			0.61321	146.333
			0.61617	147.479
			0.61915	148.633
			0.62214	149.796
			0.62514	150.968
			0.62816	152.15
			0.6312	153.341
			0.63425	154.541
			0.63731	155.75
			0.64039	156.969
			0.64348	158.198
			0.64659	159.436
			0.64971	160.684
			0.65285	161.941
			0.65601	163.209
			0.65918	164.486
			0.66236	165.773
			0.66556	167.071
			0.66877	168.378
			0.672	169.696
			0.67525	171.024
			0.67851	172.363
			0.68179	173.712
			0.68508	175.071
			0.68839	176.441
			0.69172	177.822
			0.69506	179.214
			0.69842	180.616
			0.70179	182.03
			0.70518	183.455
			0.70859	184.89
			0.71201	186.337
			0.71545	187.796
			0.7189	189.266
			0.72238	190.747
			0.72587	192.24
			0.72937	193.744
			0.73289	195.261
			0.73643	196.789
			0.73999	198.329
			0.74357	199.881
			0.74716	201.445
			0.75077	203.022
			0.75439	204.611
			0.75804	206.212
			0.7617	207.826
			0.76538	209.453
			0.76908	211.092
			0.77279	212.744
			0.77652	214.409
			0.78027	216.087
			0.78404	217.778
			0.78783	219.482
			0.79164	221.2
			0.79546	222.931
			0.7993	224.676
			0.80316	226.435
			0.80704	228.207
			0.81094	229.993
			0.81486	231.793
			0.81879	233.607
			0.82275	235.435
			0.82672	237.278
			0.83072	239.135
			0.83473	241.006
			0.83876	242.892
			0.84281	244.793
			0.84688	246.709
			0.85097	248.64
			0.85508	250.586
			0.85922	252.547
			0.86337	254.524
			0.86754	256.516
			0.87173	258.523
			0.87594	260.547
			0.88017	262.586
			0.88442	264.641
			0.88869	266.712
			0.89298	268.799
			0.8973	270.903
			0.90163	273.023
			0.90599	275.16
			0.91036	277.313
			0.91476	279.484
			0.91918	281.671
			0.92362	283.876
			0.92808	286.097
			0.93256	288.336
			0.93707	290.593
			0.9416	292.867
			0.94614	295.159
			0.95071	297.469
			0.95531	299.797
			0.95992	302.144
			0.96456	304.508
			0.96922	306.892
			0.9739	309.293
			0.9786	311.714
			0.98333	314.154
			0.98808	316.612
			0.99285	319.09
			0.99765	321.587
			1.00247	324.104
			1.00731	326.641
			1.01217	329.197
			1.01706	331.774
			1.02198	334.37
			1.02691	336.987
			1.03187	339.625
			1.03686	342.283
			1.04187	344.961
			1.0469	347.661
			1.05196	350.382
			1.05704	353.124
			1.06214	355.888
			1.06727	358.673
			1.07243	361.48
			1.07761	364.309
			1.08281	367.161
			1.08804	370.034
			1.0933	372.93
			1.09858	375.849
			1.10389	378.79
			1.10922	381.755
			1.11458	384.743
			1.11996	387.754
			1.12537	390.788
			1.13081	393.847
			1.13627	396.929
			1.14176	400.036
			1.14727	403.166
			1.15281	406.322
			1.15838	409.502
			1.16398	412.707
			1.1696	415.937
			1.17525	419.192
			1.18093	422.473
			1.18663	425.779
			1.19236	429.111
			1.19812	432.47
			1.20391	435.854
			1.20973	439.266
			1.21557	442.703
			1.22144	446.168
			1.22734	449.66
			1.23327	453.179
			1.23923	456.726
			1.24521	460.3
			1.25123	463.903
			1.25727	467.533
			1.26334	471.193
			1.26945	474.88
			1.27558	478.597
			1.28174	482.342
			1.28793	486.117
			1.29415	489.922
			1.3004	493.756
			1.30669	497.621
			1.313	501.515
			1.31934	505.44
			1.32571	509.396
			1.33212	513.383
			1.33855	517.4
			1.34502	521.45
			1.35151	525.531
			1.35804	529.644
			1.3646	533.789
			1.37119	537.967
			1.37782	542.177
			1.38447	546.42
			1.39116	550.697
			1.39788	555.007
			1.40463	559.35
			1.41142	563.728
			1.41823	568.14
			1.42508	572.586
			1.43197	577.067
			1.43888	581.584
			1.44583	586.135
			1.45282	590.723
			1.45984	595.346
			1.46689	600.005
			1.47397	604.701
			1.48109	609.434
			1.48825	614.203
			1.49544	619.01
			1.50266	623.855
			1.50992	628.737
			1.51721	633.658
			1.52454	638.617
			1.5319	643.615
			1.5393	648.653
			1.54674	653.729
			1.55421	658.845
			1.56172	664.002
			1.56926	669.198
			1.57684	674.436
			1.58446	679.714
			1.59211	685.034
			1.5998	690.395
			1.60753	695.798
			1.6153	701.244
			1.6231	706.732
			1.63094	712.263
			1.63882	717.838
			1.64673	723.456
			1.65469	729.118
			1.66268	734.824
			1.67071	740.575
			1.67878	746.371
			1.68689	752.212
			1.69504	758.099
			1.70323	764.032
			1.71145	770.012
			1.71972	776.038
			1.72803	782.112
			1.73637	788.233
			1.74476	794.402
			1.75319	800.619
			1.76166	806.885
			1.77017	813.2
			1.77872	819.564
			1.78731	825.979
			1.79594	832.443
			1.80462	838.958
			1.81333	845.524
			1.82209	852.141
			1.83089	858.81
			1.83974	865.532
			1.84862	872.306
			1.85755	879.133
			1.86653	886.013
			1.87554	892.947
			1.8846	899.936
			1.89371	906.979
			1.90285	914.077
			1.91204	921.231
			1.92128	928.441
			1.93056	935.707
			1.93989	943.03
			1.94926	950.411
			1.95867	957.849
			1.96813	965.345
			1.97764	972.901
			1.98719	980.515
			1.99679	988.189
			2.00644	995.923
			2.01613	1003.72
			2.02587	1011.57
			2.03565	1019.49
			2.04549	1027.47
			2.05537	1035.51
			2.06529	1043.61
			2.07527	1051.78
			2.08529	1060.01
			2.09537	1068.31
			2.10549	1076.67
			2.11566	1085.1
			2.12588	1093.59
			2.13615	1102.15
			2.14647	1110.77
			2.15683	1119.47
			2.16725	1128.23
			2.17772	1137.06
			2.18824	1145.96
			2.19881	1154.93
			2.20943	1163.96
			2.2201	1173.07
			2.23083	1182.25
			2.2416	1191.51
			2.25243	1200.83
			2.26331	1210.23
			2.27424	1219.7
			2.28523	1229.25
			2.29627	1238.87
			2.30736	1248.56
			2.3185	1258.34
			2.3297	1268.18
			2.34096	1278.11
			2.35226	1288.11
			2.36363	1298.19
			2.37504	1308.35
			2.38652	1318.59
			2.39804	1328.91
			2.40963	1339.31
			2.42127	1349.8
			2.43296	1360.36
			2.44471	1371.01
			2.45652	1381.74
			2.46839	1392.55
			2.48031	1403.45
			2.49229	1414.43
			2.50433	1425.5
			2.51643	1436.66
			2.52858	1447.9
			2.5408	1459.23
			2.55307	1470.65
			2.5654	1482.16
			2.57779	1493.76
			2.59025	1505.45
			2.60276	1517.24
			2.61533	1529.11
			2.62796	1541.08
			2.64066	1553.14
			2.65341	1565.29
			2.66623	1577.55
			2.67911	1589.89
			2.69205	1602.33
			2.70505	1614.88
			2.71812	1627.51
			2.73125	1640.25
			2.74444	1653.09
			2.7577	1666.03
			2.77102	1679.06
			2.7844	1692.21
			2.79785	1705.45
			2.81137	1718.8
			2.82495	1732.25
			2.83859	1745.81
			2.85231	1759.47
			2.86608	1773.24
			2.87993	1787.12
			2.89384	1801.1
			2.90782	1815.2
			2.92186	1829.41
			2.93598	1843.72
			2.95016	1858.15
			2.96441	1872.7
			2.97873	1887.35
			2.99312	1902.12
			3.00757	1917.01
			3.0221	1932.01
			3.0367	1947.13
			3.05137	1962.37
			3.06611	1977.73
			3.08092	1993.21
			3.0958	2008.81
			3.11075	2024.53
			3.12578	2040.37
			3.14088	2056.34
			3.15605	2072.44
			3.17129	2088.66
			3.18661	2105
			3.202	2121.48
			3.21747	2138.08
			3.23301	2154.81
			3.24863	2171.68
			3.26432	2188.67
			3.28009	2205.8
			3.29593	2223.07
			3.31185	2240.47
			3.32785	2258
			3.34393	2275.67
			3.36008	2293.48
			3.37631	2311.43
			3.39262	2329.52
			3.40901	2347.75
			3.42547	2366.13
			3.44202	2384.65
			3.45864	2403.31
			3.47535	2422.12
			3.49214	2441.07
			3.50901	2460.18
			3.52596	2479.43
			3.54299	2498.84
			3.5601	2518.39
			3.5773	2538.1
			3.59458	2557.97
			3.61194	2577.99
			3.62939	2598.16
			3.64692	2618.5
			3.66453	2638.99
			3.68224	2659.65
			3.70002	2680.46
			3.71789	2701.44
			3.73585	2722.58
			3.7539	2743.89
			3.77203	2765.36
			3.79025	2787.01
			3.80856	2808.82
			3.82696	2830.8
			3.84544	2852.96
			3.86402	2875.28
			3.88268	2897.79
			3.90144	2920.47
			3.92028	2943.32
			3.93922	2966.36
			3.95825	2989.57
			3.97737	3012.97
			3.99658	3036.55
			4.01588	3060.32
			4.03528	3084.27
			4.05477	3108.41
			4.07436	3132.73
			4.09404	3157.25
			4.11382	3181.96
			4.13369	3206.86
			4.15365	3231.96
			4.17372	3257.26
			4.19388	3282.75
			4.21414	3308.44
			4.23449	3334.33
			4.25495	3360.43
			4.2755	3386.73
			4.29615	3413.23
			4.3169	3439.95
			4.33775	3466.87
			4.35871	3494
			4.37976	3521.35
			4.40092	3548.91
			4.42218	3576.68
			4.44354	3604.67
			4.465	3632.88
			4.48657	3661.32
			4.50824	3689.97
			4.53002	3718.85
			4.5519	3747.96
			4.57388	3777.29
			4.59598	3806.85
			4.61818	3836.64
			4.64049	3866.67
			4.6629	3896.93
			4.68542	3927.43
			4.70806	3958.17
			4.7308	3989.15
			4.75365	4020.37
			4.77661	4051.83
			4.79968	4083.54
			4.82287	4115.5
			4.84616	4147.71
			4.86957	4180.17
			4.8931	4212.89
			4.91673	4245.86
			4.94048	4279.09
			4.96434	4312.58
			4.98832	4346.33
			5.01242	4380.35
			5.03663	4414.63
			5.06096	4449.18
			5.08541	4484
			5.10997	4519.09
			5.13465	4554.46
			5.15946	4590.11
			5.18438	4626.03
			5.20942	4662.23
			5.23458	4698.72
			5.25987	4735.5
			5.28528	4772.56
			5.31081	4809.91
			5.33646	4847.55
			5.36224	4885.49
			5.38814	4923.73
			5.41416	4962.26
			5.44032	5001.1
			5.46659	5040.24
			5.493	5079.68
			5.51953	5119.44
			5.54619	5159.51
			5.57298	5199.89
			5.5999	5240.58
			5.62695	5281.6
			5.65413	5322.93
			5.68145	5364.59
			5.70889	5406.58
			5.73646	5448.89
			5.76417	5491.53
			5.79202	5534.51
			5.81999	5577.83
			5.84811	5621.48
			5.87636	5665.48
			5.90474	5709.82
			5.93326	5754.5
			5.96192	5799.54
			5.99072	5844.93
			6.01966	5890.67
			6.04873	5936.78
			6.07795	5983.24
			6.10731	6030.07
			6.13681	6077.26
			6.16645	6124.82
			6.19624	6172.76
			6.22617	6221.07
			6.25625	6269.76
			6.28646	6318.82
			6.31683	6368.28
			6.34734	6418.12
			6.378	6468.35
			6.40881	6518.97
			6.43977	6569.99
			6.47087	6621.41
			6.50213	6673.23
			6.53354	6725.46
			6.5651	6778.09
			6.59681	6831.14
			6.62867	6884.6
			6.66069	6938.49
			6.69287	6992.79
			6.7252	7047.52
			6.75768	7102.67
			6.79032	7158.26
			6.82312	7214.28
			6.85608	7270.74
			6.8892	7327.65
			6.92248	7385
			6.95591	7442.79
			6.98951	7501.04
			7.02328	7559.75
			7.0572	7618.91
			7.09129	7678.54
			7.12554	7738.64
			7.15996	7799.2
			7.19455	7860.24
			7.2293	7921.76
			7.26422	7983.76
			7.29931	8046.24
			7.33457	8109.21
			7.36999	8172.68
			7.40559	8236.64
			7.44137	8301.1
			7.47731	8366.07
			7.51343	8431.55
			7.54972	8497.53
			7.58619	8564.04
			7.62283	8631.06
			7.65965	8698.61
			7.69665	8766.69
			7.73383	8835.3
			7.77119	8904.45
			7.80872	8974.14
			7.84644	9044.37
			7.88434	9115.16
			7.92243	9186.5
			7.9607	9258.39
			7.99915	9330.85
			8.03779	9403.88
			8.07661	9477.48
			8.11563	9551.65
			8.15483	9626.4
			8.19422	9701.74
			8.2338	9777.67
			8.27357	9854.2
			8.31354	9931.32
			8.35369	10009
			8.39405	10087.4
			8.43459	10166.3
			8.47533	10245.9
			8.51627	10326.1
			8.55741	10406.9
			8.59874	10488.3
			8.64028	10570.4
			8.68202	10653.2
			8.72395	10736.5
			8.76609	10820.6
			8.80844	10905.2
			8.85098	10990.6
			8.89374	11076.6
			8.9367	11163.3
			8.97986	11250.7
			9.02324	11338.7
			9.06683	11427.5
			9.11062	11516.9
			9.15463	11607
			9.19885	11697.9
			9.24328	11789.4
			9.28793	11881.7
			9.3328	11974.7
			9.37788	12068.4
			9.42317	12162.8
			9.46869	12258
			9.51443	12354
			9.56039	12450.7
			9.60657	12548.1
			9.65297	12646.3
			9.6996	12745.3
			9.74645	12845
			9.79353	12945.6
			9.84084	13046.9
			9.88837	13149
			9.93613	13251.9
			9.98413	13355.6
			10.0324	13460.1
			10.0808	13565.5
			10.1295	13671.6
			10.1784	13778.6
			10.2276	13886.5
			10.277	13995.2
			10.3267	14104.7
			10.3765	14215.1
			10.4267	14326.3
			10.477	14438.4
			10.5276	14551.4
			10.5785	14665.3
			10.6296	14780.1
			10.6809	14895.8
			10.7325	15012.4
			10.7843	15129.9
			10.8364	15248.3
			10.8888	15367.6
			10.9414	15487.9
			10.9942	15609.1
			11.0473	15731.2
			11.1007	15854.4
			11.1543	15978.4
			11.2082	16103.5
			11.2623	16229.5
			11.3168	16356.5
			11.3714	16484.6
			11.4263	16613.6
			11.4815	16743.6
			11.537	16874.6
			11.5927	17006.7
			11.6487	17139.8
			11.705	17273.9
			11.7615	17409.1
			11.8183	17545.4
			11.8754	17682.7
			11.9328	17821.1
			11.9904	17960.6
			12.0483	18101.1
			12.1065	18242.8
			12.165	18385.6
			12.2238	18529.5
			12.2828	18674.5
			12.3422	18820.6
			12.4018	18967.9
			12.4617	19116.4
			12.5219	19266
			12.5824	19416.8
			12.6431	19568.7
			12.7042	19721.9
			12.7656	19876.2
			12.8272	20031.8
			12.8892	20188.6
			12.9514	20346.6
			13.014	20505.8
			13.0769	20666.3
			13.14	20828
			13.2035	20991
			13.2673	21155.3
			13.3314	21320.9
			13.3958	21487.8
			13.4605	21655.9
			13.5255	21825.4
			13.5908	21996.2
			13.6565	22168.4
			13.7224	22341.9
			13.7887	22516.7
			13.8553	22693
			13.9223	22870.6
			13.9895	23049.5
			14.0571	23229.9
			14.125	23411.7
			14.1932	23595
			14.2618	23779.6
			14.3307	23965.7
			14.3999	24153.3
			14.4694	24342.3
			14.5393	24532.8
			14.6096	24724.9
			14.6801	24918.4
			14.751	25113.4
			14.8223	25309.9
			14.8939	25508
			14.9658	25707.6
			15.0381	25908.8
			15.1108	26111.6
			15.1837	26316
			15.2571	26521.9
			15.3308	26729.5
			15.4048	26938.7
			15.4793	27149.5
			15.554	27362
			15.6292	27576.1
			15.7047	27792
			15.7805	28009.5
			15.8567	28228.7
			15.9333	28449.6
			16.0103	28672.3
			16.0876	28896.7
			16.1653	29122.8
			16.2434	29350.7
			16.3219	29580.4
			16.4007	29812
			16.4799	30045.3
			16.5596	30280.4
			16.6395	30517.4
			16.7199	30756.2
			16.8007	30996.9
			16.8818	31239.5
			16.9634	31484
			17.0453	31730.4
			17.1276	31978.8
			17.2104	32229
			17.2935	32481.3
			17.3771	32735.5
			17.461	32991.7
			17.5453	33249.9
			17.6301	33510.1
			17.7152	33772.4
			17.8008	34036.7
			17.8868	34303.1
			17.9732	34571.5
			18.06	34842.1
			18.1472	35114.8
			18.2349	35389.6
			18.323	35666.6
			18.4115	35945.7
			18.5004	36227
			18.5898	36510.6
			18.6796	36796.3
			18.7698	37084.3
			18.8605	37374.5
			18.9516	37667
			19.0431	37961.8
			19.1351	38258.9
			19.2275	38558.4
			19.3204	38860.1
			19.4137	39164.3
			19.5075	39470.8
			19.6017	39779.7
			19.6964	40091
			19.7916	40404.8
			19.8872	40721
			19.9832	41039.7
			20.0798	41360.9
			20.1767	41684.6
			20.2742	42010.8
			20.3721	42339.6
			20.4705	42671
			20.5694	43004.9
			20.6688	43341.5
			20.7686	43680.7
			20.8689	44022.6
			20.9698	44367.1
			21.071	44714.3
			21.1728	45064.3
			21.2751	45417
			21.3779	45772.4
			21.4811	46130.7
			21.5849	46491.7
			21.6892	46855.5
			21.7939	47222.3
			21.8992	47591.8
			22.005	47964.3
			22.1113	48339.7
			22.2181	48718
			22.3254	49099.3
			22.4332	49483.6
			22.5416	49870.8
			22.6505	50261.1
			22.7599	50654.5
			22.8698	51050.9
			22.9803	51450.5
			23.0913	51853.1
			23.2028	52259
			23.3149	52668
			23.4275	53080.2
			23.5407	53495.6
			23.6544	53914.3
			23.7687	54336.2
			23.8835	54761.5
			23.9988	55190
			24.1148	55622
			24.2312	56057.3
			24.3483	56496
			24.4659	56938.2
			24.5841	57383.8
			24.7028	57832.9
			24.8222	58285.5
			24.942	58741.7
			25.0625	59201.4
			25.1836	59664.7
			25.3052	60131.7
			25.4275	60602.3
			25.5503	61076.6
			25.6737	61554.6
			25.7977	62036.3
			25.9223	62521.9
			26.0476	63011.2
			26.1734	63504.3
			26.2998	64001.3
			26.4268	64502.2
			26.5545	65007
			26.6827	65515.8
			26.8116	66028.6
			26.9412	66545.3
			27.0713	67066.1
			27.202	67591
			27.3334	68120
			27.4655	68653.1
			27.5981	69190.4
			27.7314	69731.9
			27.8654	70277.7
			28	70827.7

## Sheet: Figure 3c
Figure 3c							Figure 3c inset
	Parameter 1			Parameter 2				Parameter 2			Parameter 2
Data 1			Data 2				Data 2			Data 2
Wavelength (nm)	lex=365 nm		Wavelength (nm)	lex=980 nm			Power density (W/cm2)	Intensity (a.u.)		3.78679	142.86
440	0.000263395		420	0			3.78679	148.262		3.78965	143.024
441	0.000121498		420.5	0.000284243			4.65394	185.411		3.79252	143.188
442	1.27306e-05		421	0.0005523			5.48926	251.543		3.79538	143.352
443	5.28358e-05		421.5	0.00080417			6.34049	306.652		3.79825	143.516
444	9.38543e-05		422	0.00104			7.19968	393.425		3.80112	143.681
445	0.000193045		422.5	0.00126			8.05091	446.037		3.80399	143.846
446	0		423	0.00146						3.80686	144.01
447	0.000120017		423.5	0.00165						3.80974	144.176
448	0.000121405		424	0.00182						3.81261	144.341
449	0.000183042		424.5	0.00198						3.81549	144.506
450	8.28243e-05		425	0.00211						3.81838	144.672
451	0.0001429		425.5	0.00213						3.82126	144.838
452	0.000224138		426	0.00221						3.82415	145.004
453	0.000404267		426.5	0.00243						3.82703	145.17
454	0.000181281		427	0.00261						3.82992	145.337
455	0.00025798		427.5	0.00271						3.83282	145.504
456	0.000294035		428	0.00283						3.83571	145.67
457	0.000311808		428.5	0.00293						3.83861	145.837
458	0.000539204		429	0.00301						3.84151	146.005
459	0.000686651		429.5	0.00321						3.84441	146.172
460	0.000433003		430	0.00331						3.84731	146.34
461	0.000746937		430.5	0.00349						3.85022	146.507
462	0.000683489		431	0.00355						3.85313	146.675
463	0.000975696		431.5	0.00376						3.85604	146.844
464	0.00106		432	0.00408						3.85895	147.012
465	0.00126		432.5	0.00443						3.86187	147.181
466	0.00141		433	0.00487						3.86478	147.349
467	0.0022		433.5	0.00521						3.8677	147.518
468	0.00239		434	0.00534						3.87062	147.687
469	0.00247		434.5	0.00535						3.87355	147.857
470	0.00344		435	0.00516						3.87647	148.026
471	0.00374		435.5	0.00512						3.8794	148.196
472	0.00442		436	0.00509						3.88233	148.366
473	0.00533		436.5	0.00503						3.88526	148.536
474	0.00671		437	0.00481						3.8882	148.706
475	0.00699		437.5	0.00459						3.89113	148.877
476	0.0081		438	0.00432						3.89407	149.048
477	0.00927		438.5	0.00393						3.89701	149.219
478	0.00914		439	0.00358						3.89996	149.39
479	0.01184		439.5	0.00338						3.9029	149.561
480	0.01162		440	0.00304						3.90585	149.733
481	0.01391		440.5	0.00273						3.9088	149.904
482	0.01693		441	0.00255						3.91175	150.076
483	0.01738		441.5	0.00243						3.91471	150.248
484	0.01983		442	0.00224						3.91766	150.42
485	0.02234		442.5	0.00215						3.92062	150.593
486	0.02591		443	0.00234						3.92358	150.766
487	0.02974		443.5	0.00262						3.92655	150.939
488	0.03497		444	0.00287						3.92951	151.112
489	0.03965		444.5	0.00337						3.93248	151.285
490	0.04529		445	0.00392						3.93545	151.458
491	0.05227		445.5	0.00429						3.93842	151.632
492	0.05892		446	0.00463						3.9414	151.806
493	0.07044		446.5	0.00503						3.94438	151.98
494	0.08353		447	0.00543						3.94736	152.154
495	0.09466		447.5	0.00566						3.95034	152.329
496	0.10784		448	0.00565						3.95332	152.503
497	0.12437		448.5	0.0057						3.95631	152.678
498	0.14762		449	0.00577						3.95929	152.853
499	0.16599		449.5	0.00589						3.96229	153.029
500	0.1914		450	0.00608						3.96528	153.204
501	0.22597		450.5	0.00641						3.96827	153.38
502	0.25823		451	0.00666						3.97127	153.556
503	0.2948		451.5	0.00661						3.97427	153.732
504	0.33335		452	0.00631						3.97727	153.908
505	0.38677		452.5	0.00608						3.98028	154.084
506	0.43571		453	0.00587						3.98328	154.261
507	0.48685		453.5	0.00549						3.98629	154.438
508	0.56132		454	0.00506						3.9893	154.615
509	0.63565		454.5	0.00464						3.99231	154.792
510	0.69824		455	0.00399						3.99533	154.97
511	0.7627		455.5	0.0033						3.99835	155.148
512	0.83531		456	0.0028						4.00137	155.326
513	0.91069		456.5	0.00245						4.00439	155.504
514	0.95966		457	0.00209						4.00741	155.682
515	0.9878		457.5	0.00165						4.01044	155.86
516	1		458	0.00142						4.01347	156.039
517	0.99858		458.5	0.00134						4.0165	156.218
518	0.96215		459	0.00128						4.01954	156.397
519	0.91176		459.5	0.0015						4.02257	156.577
520	0.85437		460	0.00191						4.02561	156.756
521	0.7887		460.5	0.00235						4.02865	156.936
522	0.71149		461	0.00263						4.03169	157.116
523	0.63965		461.5	0.00275						4.03474	157.296
524	0.57375		462	0.00279						4.03779	157.476
525	0.51083		462.5	0.00273						4.04084	157.657
526	0.45652		463	0.0026						4.04389	157.838
527	0.40778		463.5	0.0024						4.04694	158.019
528	0.35925		464	0.00221						4.05	158.2
529	0.31843		464.5	0.00191						4.05306	158.381
530	0.28152		465	0.00157						4.05612	158.563
531	0.25039		465.5	0.00123						4.05918	158.745
532	0.22406		466	0.00104						4.06225	158.927
533	0.193		466.5	0.000954706						4.06532	159.109
534	0.17215		467	0.000986344						4.06839	159.291
535	0.15397		467.5	0.00121						4.07146	159.474
536	0.13147		468	0.00165						4.07454	159.657
537	0.12247		468.5	0.00205						4.07761	159.84
538	0.10381		469	0.00252						4.08069	160.023
539	0.09285		469.5	0.00291						4.08378	160.207
540	0.08411		470	0.00337						4.08686	160.391
541	0.06967		470.5	0.00375						4.08995	160.574
542	0.06527		471	0.00395						4.09304	160.759
543	0.05892		471.5	0.00415						4.09613	160.943
544	0.05005		472	0.00454						4.09922	161.127
545	0.04361		472.5	0.005						4.10232	161.312
546	0.0388		473	0.00554						4.10542	161.497
547	0.03534		473.5	0.00577						4.10852	161.682
548	0.03068		474	0.00592						4.11162	161.868
549	0.02813		474.5	0.00605						4.11473	162.053
550	0.02484		475	0.0061						4.11783	162.239
551	0.02084		475.5	0.00639						4.12094	162.425
552	0.01952		476	0.0071						4.12406	162.611
553	0.01633		476.5	0.00762						4.12717	162.798
554	0.01407		477	0.00822						4.13029	162.985
555	0.01306		477.5	0.00879						4.13341	163.171
556	0.01201		478	0.00948						4.13653	163.359
557	0.01096		478.5	0.01022						4.13965	163.546
558	0.01011		479	0.01108						4.14278	163.733
559	0.00831		479.5	0.01145						4.14591	163.921
560	0.00778		480	0.01163						4.14904	164.109
			480.5	0.01119						4.15218	164.297
			481	0.01067						4.15531	164.486
			481.5	0.01042						4.15845	164.674
			482	0.01065						4.16159	164.863
			482.5	0.01098						4.16473	165.052
			483	0.01152						4.16788	165.241
			483.5	0.01204						4.17103	165.431
			484	0.01328						4.17418	165.621
			484.5	0.01495						4.17733	165.811
			485	0.01715						4.18049	166.001
			485.5	0.02025						4.18364	166.191
			486	0.02385						4.1868	166.382
			486.5	0.0273						4.18997	166.572
			487	0.03027						4.19313	166.763
			487.5	0.03316						4.1963	166.955
			488	0.0361						4.19947	167.146
			488.5	0.03882						4.20264	167.338
			489	0.04135						4.20581	167.53
			489.5	0.04265						4.20899	167.722
			490	0.0435						4.21217	167.914
			490.5	0.04384						4.21535	168.107
			491	0.04434						4.21853	168.299
			491.5	0.04595						4.22172	168.492
			492	0.04823						4.22491	168.686
			492.5	0.05089						4.2281	168.879
			493	0.05455						4.23129	169.073
			493.5	0.05803						4.23449	169.266
			494	0.06167						4.23769	169.461
			494.5	0.06539						4.24089	169.655
			495	0.0694						4.24409	169.849
			495.5	0.07392						4.2473	170.044
			496	0.07849						4.25051	170.239
			496.5	0.08243						4.25372	170.434
			497	0.08659						4.25693	170.63
			497.5	0.09243						4.26014	170.825
			498	0.09945						4.26336	171.021
			498.5	0.10827						4.26658	171.217
			499	0.11863						4.2698	171.414
			499.5	0.12946						4.27303	171.61
			500	0.14161						4.27626	171.807
			500.5	0.15448						4.27949	172.004
			501	0.16866						4.28272	172.201
			501.5	0.1863						4.28595	172.399
			502	0.20479						4.28919	172.596
			502.5	0.22597						4.29243	172.794
			503	0.24908						4.29567	172.993
			503.5	0.27062						4.29892	173.191
			504	0.29405						4.30216	173.389
			504.5	0.31979						4.30541	173.588
			505	0.34581						4.30867	173.787
			505.5	0.37415						4.31192	173.987
			506	0.40326						4.31518	174.186
			506.5	0.43427						4.31844	174.386
			507	0.4644						4.3217	174.586
			507.5	0.49236						4.32496	174.786
			508	0.52285						4.32823	174.986
			508.5	0.55324						4.3315	175.187
			509	0.58341						4.33477	175.388
			509.5	0.61465						4.33804	175.589
			510	0.64709						4.34132	175.79
			510.5	0.68085						4.3446	175.992
			511	0.71456						4.34788	176.194
			511.5	0.74916						4.35116	176.396
			512	0.78558						4.35445	176.598
			512.5	0.82279						4.35774	176.801
			513	0.85626						4.36103	177.003
			513.5	0.88692						4.36433	177.206
			514	0.91791						4.36762	177.41
			514.5	0.94557						4.37092	177.613
			515	0.96662						4.37422	177.817
			515.5	0.98379						4.37753	178.021
			516	0.99465						4.38083	178.225
			516.5	1						4.38414	178.429
			517	0.99477						4.38745	178.634
			517.5	0.98643						4.39077	178.838
			518	0.97767						4.39408	179.044
			518.5	0.96315						4.3974	179.249
			519	0.94521						4.40072	179.454
			519.5	0.92775						4.40405	179.66
			520	0.90793						4.40737	179.866
			520.5	0.88571						4.4107	180.072
			521	0.86125						4.41403	180.279
			521.5	0.83614						4.41737	180.486
			522	0.80941						4.4207	180.693
			522.5	0.77622						4.42404	180.9
			523	0.73993						4.42738	181.107
			523.5	0.70539						4.43073	181.315
			524	0.67089						4.43408	181.523
			524.5	0.63408						4.43742	181.731
			525	0.59871						4.44078	181.939
			525.5	0.56516						4.44413	182.148
			526	0.53195						4.44749	182.357
			526.5	0.4978						4.45085	182.566
			527	0.46415						4.45421	182.775
			527.5	0.43454						4.45757	182.985
			528	0.4055						4.46094	183.195
			528.5	0.37784						4.46431	183.405
			529	0.35411						4.46768	183.615
			529.5	0.3346						4.47105	183.826
			530	0.31653						4.47443	184.036
			530.5	0.29991						4.47781	184.247
			531	0.28502						4.48119	184.459
			531.5	0.2701						4.48458	184.67
			532	0.25375						4.48797	184.882
			532.5	0.23808						4.49136	185.094
			533	0.22603						4.49475	185.306
			533.5	0.21683						4.49814	185.519
			534	0.20853						4.50154	185.731
			534.5	0.20055						4.50494	185.944
			535	0.19617						4.50834	186.158
			535.5	0.19107						4.51175	186.371
			536	0.1834						4.51516	186.585
			536.5	0.17339						4.51857	186.799
			537	0.16413						4.52198	187.013
			537.5	0.15481						4.52539	187.227
			538	0.14637						4.52881	187.442
			538.5	0.14041						4.53223	187.657
			539	0.13783						4.53566	187.872
			539.5	0.13606						4.53908	188.088
			540	0.13413						4.54251	188.303
			540.5	0.13145						4.54594	188.519
			541	0.12823						4.54937	188.735
			541.5	0.12407						4.55281	188.952
			542	0.11902						4.55625	189.168
			542.5	0.11525						4.55969	189.385
			543	0.11204						4.56314	189.602
			543.5	0.10801						4.56658	189.82
			544	0.10326						4.57003	190.038
			544.5	0.09863						4.57348	190.255
			545	0.09523						4.57694	190.474
			545.5	0.09163						4.58039	190.692
			546	0.08723						4.58385	190.911
			546.5	0.08401						4.58732	191.13
			547	0.08231						4.59078	191.349
			547.5	0.08051						4.59425	191.568
			548	0.0787						4.59772	191.788
			548.5	0.07784						4.60119	192.008
			549	0.07709						4.60467	192.228
			549.5	0.07498						4.60814	192.448
			550	0.07056						4.61162	192.669
			550.5	0.06525						4.61511	192.89
			551	0.05979						4.61859	193.111
			551.5	0.05375						4.62208	193.333
			552	0.04825						4.62557	193.554
			552.5	0.04402						4.62907	193.776
			553	0.04003						4.63256	193.998
			553.5	0.03577						4.63606	194.221
			554	0.03223						4.63956	194.444
			554.5	0.03034						4.64307	194.667
			555	0.0301						4.64658	194.89
			555.5	0.03048						4.65008	195.113
			556	0.03161						4.6536	195.337
			556.5	0.03248						4.65711	195.561
			557	0.03242						4.66063	195.785
			557.5	0.03047						4.66415	196.01
			558	0.0281						4.66767	196.234
			558.5	0.02578						4.6712	196.459
			559	0.02299						4.67473	196.685
			559.5	0.02025						4.67826	196.91
			560	0.01707						4.68179	197.136
			560.5	0.01383						4.68533	197.362
			561	0.01128						4.68887	197.588
			561.5	0.00871						4.69241	197.815
			562	0.00729						4.69595	198.042
			562.5	0.00686						4.6995	198.269
			563	0.00722						4.70305	198.496
			563.5	0.00789						4.7066	198.724
			564	0.00867						4.71015	198.952
			564.5	0.0092						4.71371	199.18
			565	0.00963						4.71727	199.408
			565.5	0.00957						4.72084	199.637
			566	0.00956						4.7244	199.866
			566.5	0.00892						4.72797	200.095
			567	0.00828						4.73154	200.324
			567.5	0.00732						4.73511	200.554
			568	0.00701						4.73869	200.784
			568.5	0.00688						4.74227	201.014
			569	0.00732						4.74585	201.245
			569.5	0.00831						4.74944	201.476
			570	0.00925						4.75302	201.707
			570.5	0.01012						4.75661	201.938
			571	0.01134						4.76021	202.169
			571.5	0.01277						4.7638	202.401
			572	0.01415						4.7674	202.633
			572.5	0.01525						4.771	202.866
			573	0.01596						4.7746	203.098
			573.5	0.01603						4.77821	203.331
			574	0.01555						4.78182	203.564
			574.5	0.01449						4.78543	203.798
			575	0.0138						4.78905	204.032
			575.5	0.01362						4.79266	204.265
			576	0.01311						4.79628	204.5
			576.5	0.01255						4.79991	204.734
			577	0.01229						4.80353	204.969
			577.5	0.01229						4.80716	205.204
			578	0.01282						4.81079	205.439
			578.5	0.0134						4.81442	205.675
			579	0.01472						4.81806	205.911
			579.5	0.01622						4.8217	206.147
			580	0.01741						4.82534	206.383
			580.5	0.01847						4.82899	206.62
			581	0.01941						4.83263	206.857
			581.5	0.02013						4.83628	207.094
			582	0.02049						4.83994	207.331
			582.5	0.0201						4.84359	207.569
			583	0.01929						4.84725	207.807
			583.5	0.01801						4.85091	208.045
			584	0.01643						4.85458	208.284
			584.5	0.01481						4.85824	208.523
			585	0.01342						4.86191	208.762
			585.5	0.01193						4.86558	209.001
			586	0.01018						4.86926	209.241
			586.5	0.00851						4.87294	209.481
			587	0.00714						4.87662	209.721
			587.5	0.00617						4.8803	209.962
			588	0.00579						4.88399	210.202
			588.5	0.00598						4.88768	210.443
			589	0.00679						4.89137	210.685
			589.5	0.00758						4.89506	210.926
			590	0.00822						4.89876	211.168
			590.5	0.00896						4.90246	211.41
			591	0.00957						4.90616	211.653
			591.5	0.00983						4.90987	211.895
			592	0.00997						4.91358	212.138
			592.5	0.0096						4.91729	212.382
			593	0.00922						4.921	212.625
			593.5	0.00878						4.92472	212.869
			594	0.00852						4.92844	213.113
			594.5	0.00853						4.93216	213.357
			595	0.00858						4.93589	213.602
			595.5	0.00844						4.93961	213.847
			596	0.00859						4.94334	214.092
			596.5	0.00876						4.94708	214.338
			597	0.00924						4.95081	214.584
			597.5	0.01001						4.95455	214.83
			598	0.01098						4.9583	215.076
			598.5	0.01139						4.96204	215.323
			599	0.01122						4.96579	215.569
			599.5	0.01055						4.96954	215.817
			600	0.00945						4.97329	216.064
			600.5	0.00823						4.97705	216.312
			601	0.00715						4.98081	216.56
			601.5	0.00558						4.98457	216.808
			602	0.00425						4.98834	217.057
			602.5	0.00283						4.9921	217.306
			603	0.00206						4.99587	217.555
			603.5	0.00189						4.99965	217.804
			604	0.00163						5.00342	218.054
			604.5	0.00118						5.0072	218.304
			605	0.000712977						5.01099	218.554
			605.5	0.000311338						5.01477	218.805
			606	0.00116						5.01856	219.056
			606.5	0.00348						5.02235	219.307
			607	0.00768						5.02614	219.559
			607.5	0.01356						5.02994	219.81
			608	0.01978						5.03374	220.062
			608.5	0.02553						5.03754	220.315
			609	0.03088						5.04134	220.567
			609.5	0.03639						5.04515	220.82
			610	0.04168						5.04896	221.074
			610.5	0.04723						5.05278	221.327
			611	0.05231						5.05659	221.581
			611.5	0.05583						5.06041	221.835
			612	0.05804						5.06423	222.089
			612.5	0.05843						5.06806	222.344
			613	0.05721						5.07189	222.599
			613.5	0.05465						5.07572	222.854
			614	0.05035						5.07955	223.11
			614.5	0.04574						5.08339	223.366
			615	0.04092						5.08723	223.622
			615.5	0.03622						5.09107	223.878
			616	0.03285						5.09492	224.135
			616.5	0.02994						5.09876	224.392
			617	0.02752						5.10261	224.649
			617.5	0.02522						5.10647	224.907
			618	0.02206						5.11033	225.165
			618.5	0.01901						5.11419	225.423
			619	0.01643						5.11805	225.681
			619.5	0.01531						5.12191	225.94
			620	0.01503						5.12578	226.199
			620.5	0.01514						5.12965	226.459
			621	0.01504						5.13353	226.718
			621.5	0.01467						5.13741	226.978
			622	0.01409						5.14129	227.238
			622.5	0.01287						5.14517	227.499
			623	0.01154						5.14906	227.76
			623.5	0.011						5.15294	228.021
			624	0.01073						5.15684	228.283
			624.5	0.011						5.16073	228.544
			625	0.01117						5.16463	228.806
			625.5	0.01209						5.16853	229.069
			626	0.01326						5.17243	229.331
			626.5	0.01374						5.17634	229.594
			627	0.01405						5.18025	229.858
			627.5	0.01451						5.18416	230.121
			628	0.01497						5.18808	230.385
			628.5	0.01592						5.192	230.649
			629	0.01738						5.19592	230.914
			629.5	0.01929						5.19984	231.178
			630	0.02039						5.20377	231.444
			630.5	0.02091						5.2077	231.709
			631	0.02086						5.21164	231.975
			631.5	0.02053						5.21557	232.241
			632	0.01957						5.21951	232.507
			632.5	0.01811						5.22345	232.774
			633	0.01669						5.2274	233.04
			633.5	0.01515						5.23135	233.308
			634	0.01342						5.2353	233.575
			634.5	0.0117						5.23925	233.843
			635	0.01055						5.24321	234.111
			635.5	0.00969						5.24717	234.38
			636	0.0083						5.25113	234.648
			636.5	0.00691						5.2551	234.917
			637	0.0058						5.25907	235.187
			637.5	0.0055						5.26304	235.457
			638	0.0058						5.26702	235.727
			638.5	0.00642						5.27099	235.997
			639	0.00742						5.27498	236.267
			639.5	0.00773						5.27896	236.538
			640	0.00741						5.28295	236.81
			640.5	0.00707						5.28694	237.081
			641	0.00656						5.29093	237.353
			641.5	0.00616						5.29493	237.625
			642	0.00578						5.29893	237.898
			642.5	0.00509						5.30293	238.17
			643	0.00408						5.30693	238.444
			643.5	0.00306						5.31094	238.717
			644	0.00241						5.31495	238.991
			644.5	0.0021						5.31897	239.265
			645	0.00224						5.32298	239.539
			645.5	0.00229						5.32701	239.814
			646	0.0025						5.33103	240.089
			646.5	0.00285						5.33506	240.364
			647	0.00335						5.33909	240.64
			647.5	0.004						5.34312	240.916
			648	0.0048						5.34715	241.192
			648.5	0.00575						5.35119	241.468
			649	0.00685						5.35523	241.745
			649.5	0.0081						5.35928	242.022
			650	0.0095						5.36333	242.3
										5.36738	242.578
										5.37143	242.856
										5.37549	243.134
										5.37955	243.413
										5.38361	243.692
										5.38768	243.972
										5.39175	244.252
										5.39582	244.532
										5.3999	244.812
										5.40397	245.093
										5.40806	245.374
										5.41214	245.655
										5.41623	245.937
										5.42032	246.219
										5.42441	246.501
										5.42851	246.784
										5.43261	247.067
										5.43671	247.35
										5.44082	247.634
										5.44493	247.918
										5.44904	248.202
										5.45316	248.487
										5.45728	248.772
										5.4614	249.057
										5.46552	249.342
										5.46965	249.628
										5.47378	249.915
										5.47792	250.201
										5.48206	250.488
										5.4862	250.775
										5.49034	251.063
										5.49449	251.351
										5.49864	251.639
										5.50279	251.927
										5.50695	252.216
										5.51111	252.506
										5.51527	252.795
										5.51943	253.085
										5.5236	253.375
										5.52777	253.666
										5.53195	253.957
										5.53613	254.248
										5.54031	254.539
										5.54449	254.831
										5.54868	255.123
										5.55287	255.416
										5.55707	255.709
										5.56126	256.002
										5.56546	256.296
										5.56967	256.589
										5.57387	256.884
										5.57808	257.178
										5.5823	257.473
										5.58651	257.768
										5.59073	258.064
										5.59496	258.36
										5.59918	258.656
										5.60341	258.953
										5.60764	259.25
										5.61188	259.547
										5.61612	259.845
										5.62036	260.143
										5.62461	260.441
										5.62885	260.739
										5.6331	261.038
										5.63736	261.338
										5.64162	261.637
										5.64588	261.937
										5.65014	262.238
										5.65441	262.538
										5.65868	262.84
										5.66296	263.141
										5.66723	263.443
										5.67151	263.745
										5.6758	264.047
										5.68008	264.35
										5.68437	264.653
										5.68867	264.957
										5.69296	265.26
										5.69726	265.565
										5.70157	265.869
										5.70587	266.174
										5.71018	266.479
										5.7145	266.785
										5.71881	267.091
										5.72313	267.397
										5.72745	267.703
										5.73178	268.01
										5.73611	268.318
										5.74044	268.625
										5.74478	268.933
										5.74912	269.242
										5.75346	269.551
										5.75781	269.86
										5.76215	270.169
										5.76651	270.479
										5.77086	270.789
										5.77522	271.1
										5.77958	271.41
										5.78395	271.722
										5.78832	272.033
										5.79269	272.345
										5.79706	272.657
										5.80144	272.97
										5.80582	273.283
										5.81021	273.596
										5.8146	273.91
										5.81899	274.224
										5.82339	274.539
										5.82778	274.854
										5.83219	275.169
										5.83659	275.484
										5.841	275.8
										5.84541	276.116
										5.84983	276.433
										5.85424	276.75
										5.85867	277.067
										5.86309	277.385
										5.86752	277.703
										5.87195	278.022
										5.87639	278.34
										5.88082	278.659
										5.88527	278.979
										5.88971	279.299
										5.89416	279.619
										5.89861	279.94
										5.90307	280.261
										5.90753	280.582
										5.91199	280.904
										5.91645	281.226
										5.92092	281.548
										5.92539	281.871
										5.92987	282.195
										5.93435	282.518
										5.93883	282.842
										5.94332	283.166
										5.94781	283.491
										5.9523	283.816
										5.95679	284.142
										5.96129	284.467
										5.9658	284.794
										5.9703	285.12
										5.97481	285.447
										5.97932	285.774
										5.98384	286.102
										5.98836	286.43
										5.99288	286.759
										5.99741	287.087
										6.00194	287.417
										6.00647	287.746
										6.01101	288.076
										6.01555	288.406
										6.02009	288.737
										6.02464	289.068
										6.02919	289.4
										6.03374	289.732
										6.0383	290.064
										6.04286	290.396
										6.04743	290.729
										6.05199	291.063
										6.05657	291.397
										6.06114	291.731
										6.06572	292.065
										6.0703	292.4
										6.07488	292.735
										6.07947	293.071
										6.08406	293.407
										6.08866	293.744
										6.09326	294.08
										6.09786	294.418
										6.10247	294.755
										6.10708	295.093
										6.11169	295.432
										6.1163	295.77
										6.12092	296.109
										6.12555	296.449
										6.13017	296.789
										6.1348	297.129
										6.13944	297.47
										6.14408	297.811
										6.14872	298.153
										6.15336	298.494
										6.15801	298.837
										6.16266	299.179
										6.16731	299.522
										6.17197	299.866
										6.17663	300.21
										6.1813	300.554
										6.18597	300.899
										6.19064	301.244
										6.19532	301.589
										6.19999	301.935
										6.20468	302.281
										6.20936	302.628
										6.21405	302.975
										6.21875	303.322
										6.22344	303.67
										6.22815	304.018
										6.23285	304.367
										6.23756	304.716
										6.24227	305.065
										6.24698	305.415
										6.2517	305.765
										6.25642	306.116
										6.26115	306.467
										6.26588	306.818
										6.27061	307.17
										6.27535	307.522
										6.28009	307.875
										6.28483	308.228
										6.28958	308.581
										6.29433	308.935
										6.29908	309.29
										6.30384	309.644
										6.3086	309.999
										6.31337	310.355
										6.31813	310.711
										6.32291	311.067
										6.32768	311.424
										6.33246	311.781
										6.33724	312.138
										6.34203	312.496
										6.34682	312.854
										6.35162	313.213
										6.35641	313.572
										6.36121	313.932
										6.36602	314.292
										6.37083	314.652
										6.37564	315.013
										6.38045	315.374
										6.38527	315.736
										6.3901	316.098
										6.39492	316.46
										6.39975	316.823
										6.40459	317.187
										6.40942	317.55
										6.41426	317.914
										6.41911	318.279
										6.42396	318.644
										6.42881	319.009
										6.43367	319.375
										6.43853	319.741
										6.44339	320.108
										6.44826	320.475
										6.45313	320.842
										6.458	321.21
										6.46288	321.579
										6.46776	321.947
										6.47264	322.317
										6.47753	322.686
										6.48243	323.056
										6.48732	323.427
										6.49222	323.798
										6.49712	324.169
										6.50203	324.541
										6.50694	324.913
										6.51186	325.285
										6.51678	325.658
										6.5217	326.032
										6.52662	326.406
										6.53155	326.78
										6.53649	327.154
										6.54142	327.53
										6.54637	327.905
										6.55131	328.281
										6.55626	328.658
										6.56121	329.034
										6.56617	329.412
										6.57113	329.79
										6.57609	330.168
										6.58106	330.546
										6.58603	330.925
										6.591	331.305
										6.59598	331.685
										6.60096	332.065
										6.60595	332.446
										6.61094	332.827
										6.61593	333.209
										6.62093	333.591
										6.62593	333.973
										6.63093	334.356
										6.63594	334.74
										6.64095	335.123
										6.64597	335.508
										6.65099	335.892
										6.65601	336.278
										6.66104	336.663
										6.66607	337.049
										6.6711	337.436
										6.67614	337.823
										6.68119	338.21
										6.68623	338.598
										6.69128	338.986
										6.69634	339.375
										6.70139	339.764
										6.70646	340.154
										6.71152	340.544
										6.71659	340.934
										6.72166	341.325
										6.72674	341.716
										6.73182	342.108
										6.73691	342.5
										6.74199	342.893
										6.74709	343.286
										6.75218	343.68
										6.75728	344.074
										6.76239	344.469
										6.76749	344.864
										6.77261	345.259
										6.77772	345.655
										6.78284	346.051
										6.78796	346.448
										6.79309	346.845
										6.79822	347.243
										6.80336	347.641
										6.80849	348.04
										6.81364	348.439
										6.81878	348.839
										6.82393	349.239
										6.82909	349.639
										6.83425	350.04
										6.83941	350.441
										6.84457	350.843
										6.84974	351.245
										6.85492	351.648
										6.86009	352.051
										6.86528	352.455
										6.87046	352.859
										6.87565	353.264
										6.88084	353.669
										6.88604	354.075
										6.89124	354.481
										6.89645	354.887
										6.90166	355.294
										6.90687	355.701
										6.91209	356.109
										6.91731	356.518
										6.92253	356.926
										6.92776	357.336
										6.93299	357.745
										6.93823	358.156
										6.94347	358.566
										6.94871	358.977
										6.95396	359.389
										6.95921	359.801
										6.96447	360.214
										6.96973	360.627
										6.975	361.04
										6.98026	361.454
										6.98554	361.869
										6.99081	362.284
										6.99609	362.699
										7.00138	363.115
										7.00667	363.531
										7.01196	363.948
										7.01725	364.366
										7.02255	364.783
										7.02786	365.202
										7.03317	365.62
										7.03848	366.04
										7.04379	366.459
										7.04911	366.88
										7.05444	367.3
										7.05977	367.722
										7.0651	368.143
										7.07044	368.565
										7.07578	368.988
										7.08112	369.411
										7.08647	369.835
										7.09182	370.259
										7.09718	370.683
										7.10254	371.108
										7.1079	371.534
										7.11327	371.96
										7.11864	372.386
										7.12402	372.813
										7.1294	373.241
										7.13479	373.669
										7.14018	374.097
										7.14557	374.526
										7.15097	374.956
										7.15637	375.386
										7.16177	375.816
										7.16718	376.247
										7.1726	376.679
										7.17801	377.111
										7.18343	377.543
										7.18886	377.976
										7.19429	378.409
										7.19972	378.843
										7.20516	379.278
										7.2106	379.712
										7.21605	380.148
										7.2215	380.584
										7.22695	381.02
										7.23241	381.457
										7.23788	381.895
										7.24334	382.332
										7.24881	382.771
										7.25429	383.21
										7.25977	383.649
										7.26525	384.089
										7.27074	384.53
										7.27623	384.97
										7.28173	385.412
										7.28723	385.854
										7.29273	386.296
										7.29824	386.739
										7.30375	387.183
										7.30927	387.627
										7.31479	388.071
										7.32031	388.516
										7.32584	388.962
										7.33138	389.408
										7.33691	389.854
										7.34245	390.301
										7.348	390.749
										7.35355	391.197
										7.3591	391.645
										7.36466	392.094
										7.37023	392.544
										7.37579	392.994
										7.38136	393.445
										7.38694	393.896
										7.39252	394.348
										7.3981	394.8
										7.40369	395.253
										7.40928	395.706
										7.41488	396.16
										7.42048	396.614
										7.42608	397.069
										7.43169	397.524
										7.4373	397.98
										7.44292	398.436
										7.44854	398.893
										7.45417	399.35
										7.4598	399.808
										7.46543	400.267
										7.47107	400.726
										7.47672	401.185
										7.48236	401.645
										7.48801	402.106
										7.49367	402.567
										7.49933	403.028
										7.50499	403.491
										7.51066	403.953
										7.51634	404.416
										7.52201	404.88
										7.52769	405.344
										7.53338	405.809
										7.53907	406.275
										7.54476	406.74
										7.55046	407.207
										7.55617	407.674
										7.56187	408.141
										7.56759	408.609
										7.5733	409.078
										7.57902	409.547
										7.58475	410.016
										7.59047	410.487
										7.59621	410.957
										7.60195	411.429
										7.60769	411.9
										7.61343	412.373
										7.61918	412.846
										7.62494	413.319
										7.6307	413.793
										7.63646	414.267
										7.64223	414.742
										7.648	415.218
										7.65378	415.694
										7.65956	416.171
										7.66534	416.648
										7.67113	417.126
										7.67693	417.604
										7.68273	418.083
										7.68853	418.562
										7.69434	419.042
										7.70015	419.523
										7.70596	420.004
										7.71178	420.485
										7.71761	420.968
										7.72344	421.45
										7.72927	421.934
										7.73511	422.417
										7.74095	422.902
										7.7468	423.387
										7.75265	423.872
										7.75851	424.358
										7.76437	424.845
										7.77023	425.332
										7.7761	425.82
										7.78197	426.308
										7.78785	426.797
										7.79373	427.286
										7.79962	427.776
										7.80551	428.267
										7.81141	428.758
										7.81731	429.249
										7.82321	429.742
										7.82912	430.234
										7.83503	430.728
										7.84095	431.222
										7.84687	431.716
										7.8528	432.211
										7.85873	432.707
										7.86467	433.203
										7.87061	433.7
										7.87655	434.197
										7.8825	434.695
										7.88845	435.193
										7.89441	435.692
										7.90037	436.192
										7.90634	436.692
										7.91231	437.193
										7.91829	437.694
										7.92427	438.196
										7.93026	438.698
										7.93625	439.201
										7.94224	439.705
										7.94824	440.209
										7.95424	440.714
										7.96025	441.219
										7.96626	441.725
										7.97228	442.232
										7.9783	442.739
										7.98433	443.247
										7.99036	443.755
										7.99639	444.264
										8.00243	444.773
										8.00848	445.283
										8.01453	445.794
										8.02058	446.305
										8.02664	446.817
										8.0327	447.329
										8.03877	447.842
										8.04484	448.356
										8.05091	448.87

## Sheet: Figure 3d
Figure 3d
	Parameter 1			Parameter 2			Parameter 3
Data 1			Data 2			Data 3
Wavelength (nm)	absorption of CsPbBr3:Yb3+		Wavelength (nm)	phosphorescence of IR783		Wavelength (nm)	fluorescence of IR783
1100	0.02872		900	0.05087		815	0.78994
1099	0.02834		905	0.03962		816	0.81777
1098	0.02599		910	0.04092		817	0.85014
1097	0.02458		915	0.03831		818	0.87826
1096	0.01961		920	0.03515		819	0.90109
1095	0.01311		925	0.03323		820	0.91955
1094	0.01005		930	0.01797		821	0.92519
1093	0.00819		935	0.09515		822	0.94857
1092	0.00885		940	0.13203		823	0.95906
1091	0.00605		945	0.04669		824	0.97415
1090	0.00522		950	0.04066		825	0.98418
1089	0.00731		955	0.06741		826	0.98452
1088	0.00588		960	0.25602		827	1
1087	0.00201		965	0.49036		828	0.98372
1086	0.00292		970	0.65177		829	0.993
1085	0		975	0.77214		830	0.99371
1084	0.00449		980	0.87178		831	0.97911
1083	0.0034		985	0.91699		832	0.97662
1082	0.00636		990	0.91562		833	0.96784
1081	0.00611		995	0.92105		834	0.96282
1080	0.00449		1000	0.95842		835	0.94121
1079	0.00443		1005	1		836	0.93469
1078	0.00424		1010	0.96998		837	0.91784
1077	0.00523		1015	0.86012		838	0.91703
1076	0.00432		1020	0.80498		839	0.88763
1075	0.00829		1025	0.80188		840	0.8874
1074	0.00636		1030	0.76636		841	0.85094
1073	0.00845		1035	0.71017		842	0.83096
1072	0.00626		1040	0.66613		843	0.80758
1071	0.00852		1045	0.63599		844	0.80078
1070	0.00618		1050	0.61793		845	0.7622
1069	0.00777		1055	0.59071		846	0.74232
1068	0.00935		1060	0.54311		847	0.74371
1067	0.00445		1065	0.50561		848	0.69533
1066	0.0079		1070	0.48341		849	0.66643
1065	0.0103		1075	0.46185		850	0.6289
1064	0.01195		1080	0.44438		851	0.60163
1063	0.01069		1085	0.41681		852	0.59981
1062	0.01089		1090	0.39192		853	0.5476
1061	0.01268		1095	0.37445		854	0.53491
1060	0.00404		1100	0.34559		855	0.5066
1059	0.01154		1105	0.31492		856	0.47696
1058	0.00975		1110	0.2933		857	0.4629
1057	0.01298		1115	0.28252		858	0.43976
1056	0.01556		1120	0.25357		859	0.41598
1055	0.02298		1125	0.22182		860	0.39663
1054	0.02898		1130	0.20561		861	0.37579
1053	0.03367		1135	0.17217		862	0.3471
1052	0.03309		1140	0.13814		863	0.32949
1051	0.03339		1145	0.10219		864	0.3198
1050	0.03788		1150	0.0521		865	0.29964
1049	0.03916		1155	0.03839		866	0.28268
1048	0.03983		1160	0.06938		867	0.25144
1047	0.04348		1165	0.10959		868	0.24667
1046	0.05324		1170	0.12772		869	0.23442
1045	0.05478		1175	0.11088		870	0.21537
1044	0.06032		1180	0.10145		871	0.2011
1043	0.06426		1185	0.10241		872	0.20486
1042	0.06108		1190	0.10075		873	0.16546
1041	0.06482		1195	0.09231		874	0.15757
1040	0.06387		1200	0.07161		875	0.16713
1039	0.06229		1205	0.0727		876	0.13111
1038	0.06117		1210	0.07604		877	0.14082
1037	0.05884		1215	0.05427		878	0.12288
1036	0.05523		1220	0.04318		879	0.11441
1035	0.05301		1225	0.05686		880	0.11903
1034	0.05344		1230	0.0734		881	0.1003
1033	0.04823		1235	0.06149		882	0.10917
1032	0.04979		1240	0.03371		883	0.08409
1031	0.05001		1245	0.0416		884	0.09545
1030	0.04661		1250	0.05528		885	0.08409
1029	0.04856		1255	0.03765		886	0.05041
1028	0.05172		1260	0.02563		887	0.06721
1027	0.05673		1265	0.0243		888	0.06225
1026	0.05785		1270	0.02857		889	0.06553
1025	0.06449		1275	0.03839		890	0.05497
1024	0.06679		1280	0.03478		891	0.02928
1023	0.06836		1285	0.01611		892	0.04112
1022	0.07323		1290	0		893	0.04136
1021	0.07379		1295	0.00124		894	0.02428
1020	0.07497		1300	0.01719		895	0.01879
1019	0.0773			0.01307		896	0.01307
1018	0.08376			0.00702		897	0.00702
1017	0.08672			0.02782		898	0.02782
1016	0.08868			0.03352		899	0.03352
1015	0.09232			0		900	0
1014	0.0981
1013	0.10516
1012	0.10962
1011	0.11816
1010	0.12238
1009	0.12827
1008	0.13126
1007	0.13603
1006	0.13874
1005	0.14867
1004	0.15626
1003	0.16451
1002	0.17559
1001	0.18482
1000	0.1962
999	0.20432
998	0.20959
997	0.21968
996	0.2268
995	0.24108
994	0.25512
993	0.26705
992	0.28499
991	0.30259
990	0.31878
989	0.33546
988	0.35487
987	0.37588
986	0.39342
985	0.41875
984	0.4446
983	0.4706
982	0.50952
981	0.55275
980	0.61264
979	0.68699
978	0.77837
977	0.87433
976	0.95447
975	1
974	0.99772
973	0.94596
972	0.86798
971	0.78758
970	0.72106
969	0.67097
968	0.63613
967	0.61301
966	0.59221
965	0.57584
964	0.55939
963	0.54782
962	0.53165
961	0.51929
960	0.50961
959	0.49608
958	0.48361
957	0.47052
956	0.45632
955	0.44593
954	0.43546
953	0.42787
952	0.42073
951	0.41355
950	0.40871
949	0.40612
948	0.40026
947	0.39608
946	0.38821
945	0.38345
944	0.37787
943	0.37321
942	0.36805
941	0.36519
940	0.36165
939	0.35403
938	0.34661
937	0.33514
936	0.32667
935	0.31413
934	0.3083
933	0.30622
932	0.31192
931	0.31362
930	0.31574
929	0.31136
928	0.30153
927	0.2782
926	0.24852
925	0.2186
924	0.17982
923	0.14561
922	0.11704
921	0.08954
920	0.06964
919	0.05745
918	0.04437
917	0.04416
916	0.04424
915	0.04839
914	0.05181
913	0.0559
912	0.06351
911	0.06819
910	0.07494
909	0.08001
908	0.08528
907	0.08828
906	0.08967
905	0.09103
904	0.09542
903	0.09722
902	0.09694
901	0.10074
900	0.10053
899	0.10454
898	0.10402
897	0.10757
896	0.10834
895	0.10692
894	0.11018
893	0.1142
892	0.11548
891	0.11396
890	0.11468
889	0.11829
888	0.12088
887	0.1189
886	0.12086
885	0.12171
884	0.12392
883	0.12538
882	0.12678
881	0.12521
880	0.13028
879	0.13025
878	0.13114
877	0.13482
876	0.13296
875	0.13452
874	0.13888
873	0.13752
872	0.13529
871	0.13965
870	0.14106
869	0.13548
868	0.13809
867	0.13552
866	0.13595
865	0.13355
864	0.13565
863	0.13309
862	0.13468
861	0.13443
860	0.13532
859	0.13378
858	0.13685
857	0.13599
856	0.13734
855	0.1366
854	0.13652
853	0.13841
852	0.13861
851	0.13992
850	0.14024
849	0.14027
848	0.13845
847	0.14205
846	0.145
845	0.14268
844	0.14643
843	0.14427
842	0.14597
841	0.14534
840	0.14804
839	0.14662
838	0.14882
837	0.14905
836	0.15092
835	0.15058
834	0.15101
833	0.15136
832	0.15518
831	0.15472
830	0.15222
829	0.15606
828	0.15578
827	0.15768
826	0.15684
825	0.15783
824	0.1594
823	0.15868
822	0.15997
821	0.16245
820	0.16385
819	0.16414
818	0.16172
817	0.16601
816	0.16646
815	0.16583
814	0.16528
813	0.16913
812	0.16846
811	0.17131
810	0.16968
809	0.1748
808	0.17347
807	0.17358
806	0.17571
805	0.17296
804	0.17726
803	0.17619
802	0.17811
801	0.17863

## Sheet: Figure 3e
Figure 3e
	Parameter 1	Parameter 2	Parameter 3	Parameter 4	Parameter 5
Data 1
Wavelength (nm)	N2:O2=1:0	N2:O2=1:1	N2:O2=1:2	N2:O2=1:3	N2:O2=0:1
400	-0.78618	0	0	1.08185	0
401	0.06384	0	2.14246	1.07123	0
402	0.76904	0	0	0	1.0585
403	1.32944	0	0	0	0
404	1.74504	0	0	0	0
405	2.39054	5.17984	0	1.03597	2.07194
406	2.54421	0	0	0	0
407	2.20605	0	0	1.02836	0
408	1.27472	1.02284	1.02284	0	0
409	0.41921	1.01522	0	0	0
410	0.45401	0	0	0	1.13526
411	-0.25365	0	0	0	1.12493
412	0.09566	0	0	0	0
413	0.71401	0	0	0	0
414	1.68783	0	0	0	1.09437
415	2.19408	0	0	1.08456	1.08456
416	2.23275	1.07543	1.07543	1.07543	1.07543
417	2.02785	0	0	0	0
418	1.27265	3.18591	0	0	0
419	0.80443	0	0	0	1.05455
420	0.4808	2.09527	0	0	0
421	0.82298	2.07982	0	0	0
422	1.38109	2.06611	0	0	0
423	1.28773	1.02898	0	0	0
424	0.98785	6.15587	0	1.02598	0
425	0.77456	3.06718	0	0	0
426	0.52064	0	0	2.03335	0
427	0.96508	1.01192	3.03577	0	0
428	1.17335	0	0	0	0
429	1.3176	0	1.00987	1.00987	0
430	2.09815	0	0	0	0
431	2.26854	0	0	0	0
432	-0.54745	0	0	1.00638	0
433	2.64326	2.00622	1.00311	0	1.00311
434	6.81709	0	3	1	1
435	9.44003	2.00705	0	0	0
436	10.4657	1.01098	1.01098	1.01098	3.03295
437	9.05803	0	0	1.02023	1.02023
438	8.52563	0	0	0	0
439	5.74897	1.05445	0	3.16336	0
440	0.61821	0	1.07077	0	0
441	1.3837	0	0	1.08609	1.08609
442	3.73891	0	0	1.1018	0
443	4.51659	1.11684	0	1.11684	0
444	4.16709	2.26205	0	1.13103	3.39308
445	3.78166	2.29363	0	1.14681	0
446	5.2947	1.16124	0	2.32248	1.16124
447	5.51573	1.1709	0	0	1.1709
448	4.92772	4.71451	2.35725	1.17863	0
449	4.75596	0	1.18351	3.55054	0
450	5.95	1.18514	0	1.18514	0
451	6.58752	0	0	0	2.37375
452	7.4521	2.37291	0	0	1.18645
453	7.87914	1.18266	0	2.36532	1.18266
454	9.20696	3.52845	2.3523	1.17615	1.17615
455	8.35551	3.50142	0	0	1.16714
456	9.06903	3.47614	1.15871	5.79357	0
457	9.85963	5.75091	1.15018	1.15018	1.15018
458	11.9383	4.55601	4.55601	0	2.278
459	16.0785	3.38384	6.76768	0	0
460	18.7581	11.1862	12.3048	2.23724	0
461	20.8983	6.65855	5.54879	3.32927	1.10976
462	24.3818	8.80608	6.60456	0	0
463	24.6627	8.7368	8.7368	3.2763	3.2763
464	30.8084	13.0198	13.0198	3.25496	1.08499
465	36.8876	21.549	6.46469	2.1549	1.07745
466	45.4425	16.056	7.49282	2.14081	1.0704
467	59.7255	20.2583	19.1921	7.46359	3.19868
468	74.388	24.4415	26.5669	6.37605	5.31338
469	101.175	34.9561	28.6004	0	4.2371
470	119.257	45.4519	21.1404	10.5702	5.28511
471	140.109	50.7004	36.9691	8.45007	1.05626
472	167.481	69.7358	34.8679	20.0755	4.22641
473	200.739	68.6982	41.2189	32.7638	9.51206
474	241.787	97.3166	60.294	24.3291	20.098
475	294.964	119.731	75.2291	18.0126	11.6552
476	334.241	162.467	97.6928	25.4851	18.0519
477	382.187	176.698	106.444	23.4178	7.45111
478	450.781	215.552	106.709	44.8178	9.60381
479	576.357	226.05	147.843	23.5692	10.7133
480	720.475	290.558	177.563	41.9694	20.4466
481	913.837	347.591	191.067	105.788	46.4174
482	1052.03	427.636	220.855	75.7836	31.3961
483	1195.55	523.568	242.232	81.468	13.0349
484	1316.23	611.876	344.658	150.515	19.6324
485	1528.57	784.218	437.626	131.617	53.7436
486	1944.55	973.802	384.889	167.631	77.1984
487	2567.75	1175.18	477.382	196.048	47.6275
488	3313.62	1303.61	552.17	202.611	101.305
489	4258.01	1558.85	674.159	408.751	204.935
490	5200.3	1905.09	894.526	304.184	122.8
491	6199.2	2151.31	1076.79	389.91	175.686
492	7424.57	2754.22	1300.19	455.809	172.068
493	9044.55	3318.22	1693.48	496.129	224.576
494	11069.7	3922.54	2233.38	686.041	167.186
495	14063.9	4680.4	2924.96	819.129	357.354
496	17022.4	5808.21	3836.76	810.746	285.803
497	19744.5	6756.81	4305.87	813.07	211.187
498	22064.9	8224.63	4880.2	1362.11	516.254
499	25525.2	9825.53	6008.79	1763.86	576.853
500	30004.5	11723.3	7496.57	2522.41	579.699
501	35261.3	13947.1	8713.9	2864	967.943
502	46028.3	16440.1	9286.55	2876.75	1208.07
503	58831.5	19494.1	11393.5	3287.94	1386.58
504	68155.9	23351.6	13630.3	3533.69	1339.9
505	78739.3	27794.3	17202	3840.28	1957.28
506	95228.1	32981.7	19835.6	3703.53	2446.6
507	112994	39108.4	23041	6642.47	3050.9
508	134088	45321.6	26909.8	7752.44	1368.75
509	159124	53986.6	33185.7	9699.1	1461.23
510	187386	61876.1	40716.1	9142.68	3148.76
511	209589	71285.5	46332.1	15283.2	2329.83
512	221867	80238.9	47609.1	15430.3	6355.42
513	245452	88315.3	48675	14996.4	4192.65
514	274744	93652.6	49256.6	13938	6293.88
515	301388	97683.3	45029.6	13930.1	4900.03
516	312320	97925.3	45876.3	13743.4	5434.2
517	316317	96742.5	46213.9	17048.8	9024.81
518	316099	93140.5	48623.7	14880.6	5805.84
519	299209	86518.3	48804.8	16228.2	8412.08
520	277125	80154	46389.3	17048.9	5785.76
521	261196	73334.8	43433	12496.4	5825.83
522	237851	65855	39060.9	16023.8	4800.44
523	213033	59246.1	35326.5	9345.82	3958.39
524	179852	52937.4	31246.6	11926	2606.14
525	155110	47358.4	27573.4	11498.4	4172.66
526	139005	42515.3	24843	7402.87	3643.76
527	121228	37792.6	21903.5	6486.28	3717.85
528	111268	33307.5	19235.4	8380.96	2116.8
529	101134	29622.2	16900	4394.48	1545.88
530	84533.5	25352.8	15452.6	5209.3	1406.68
531	71191.9	22614.3	12708.2	3755.57	1529.77
532	61144.8	20097	11218	4359.54	2026.6
533	54500.2	17592.5	10165.7	3480.43	1560.56
534	47875	15532.8	9073.35	2653.82	1022.83
535	41692.3	13616.6	8186.06	2473.92	1041.24
536	37865	11780.5	7633.87	1926.78	1019.51
537	34793.6	10631.2	6937.12	2633.44	727.495
538	30060.4	9145.6	5413.22	1441.62	533.876
539	26641.8	8014.54	4691.79	1482.46	448.891
540	23052.8	7013.95	4244.44	1771.2	399.325
541	20972.7	6528.88	3762.55	1138.99	713.894
542	18522.2	5379.5	3333.98	1035.02	299.224
543	16378.4	4860.82	2967.93	1259.72	430.35
544	14902.2	4165.97	2533.49	841.173	217.774
545	13721.9	3631.47	2055.27	606.362	192.629
546	12620.4	3240.6	1798.46	857.855	216.152
547	11645	2971.73	1751.68	511.192	228.332
548	10216.4	2596.29	1524.1	575.617	197.6
549	8890.59	2305.28	1416.77	597.537	313.491
550	7693.23	1951.04	1192.98	424.444	167.681
551	6726.72	1824.38	993.196	468.422	174.338
552	5832.48	1532.91	1053.32	277.097	147.43
553	5207.22	1546.39	809.073	285.239	89.6977
554	4541.84	1219.92	675.119	280.545	94.1184
555	3917.39	1070.29	711.093	202.388	52.8761
556	3367.59	1042.51	630.654	237.185	68.0298
557	2958.82	887.236	547.562	189.326	53.8281
558	2553.24	856.09	666.889	161.102	50.5786
559	2262.05	757.399	494.859	219.098	64.2183
560	2030.78	650.823	395.822	148.433	45.6718
561	1893.22	629.365	353.058	153.504	36.4571
562	1874.26	542.655	273.266	93.0266	54.2655
563	1752.86	493.232	264.232	93.949	21.53
564	1622.5	438.12	262.477	98.6756	53.2848
565	1509.32	330.254	276.538	111.411	25.8632
566	1340.89	365.183	244.793	104.338	42.1365
567	1193.63	338.175	245.025	103.275	52.65
568	1039.67	327.197	179.958	83.8441	47.0345
569	966.193	338.506	150.676	66.0499	28.8969
570	919.535	254.078	147.865	68.726	39.5695
571	884.81	222.748	134.489	67.2447	27.3182
572	882.616	250.191	144.178	59.3674	29.6837
573	851.84	171.152	177.57	87.7154	27.8122
574	795.055	189.969	157.588	64.7621	17.2699
575	726.211	228.755	156.86	41.3937	23.9648
576	698.535	193.429	112.101	72.5358	13.1883
577	672.011	201.917	130.913	46.5962	24.4075
578	678.628	188.191	96.3359	71.6918	6.72111
579	689.826	189.887	110.767	36.1689	15.8239
580	705.277	161.982	77.5688	75.2874	18.2515
581	705.033	168.15	117.474	59.8889	16.1239
582	714.224	179.095	88.3843	39.5403	27.9108
583	738.309	185.461	110.337	44.6045	11.738
584	743	194.344	127.983	40.2909	23.7005
585	715.25	165.078	88.5201	43.0638	14.3546
586	708.573	161.792	94.1775	62.785	21.7333
587	647.839	160.965	99.9933	60.9715	19.5109
588	600.993	167.357	88.6008	51.6838	9.84453
589	548.648	146.519	81.9512	24.8337	24.8337
590	525.777	160.39	120.293	72.6768	27.5671
591	513.116	151.741	101.161	37.9354	2.52902
592	499.607	76.6519	109.868	33.2158	12.7753
593	492.463	116.195	61.9706	33.5674	12.9105
594	500.149	119.909	49.5278	33.8875	10.4269
595	481.794	105.151	49.9469	31.5454	13.1439
596	470.116	98.1719	42.4527	39.7994	10.6132
597	424.777	99.2678	45.6095	29.5121	8.04874
598	400.062	92.212	65.0908	32.5454	18.9848
599	375.367	128.627	57.4715	24.6307	19.1572
600	361.989	93.872	44.175	27.6094	8.28282
601	351.269	83.6193	41.8096	36.235	11.1492
602	332.587	78.8161	50.6675	22.5189	16.8892
603	334.872	59.7413	36.9827	39.8276	14.2241
604	326.416	83.3951	63.2652	25.8812	20.1298
605	305.157	107.512	43.5861	37.7746	20.3402
606	293.863	70.4695	52.8521	32.2985	8.80868
607	236.305	100.876	26.7024	35.6032	8.90079
608	226.35	71.9597	74.958	23.9866	5.99664
609	489.864	87.8726	42.4213	21.2106	3.03009
610	756.236	79.5632	55.0822	24.481	6.12025
611	949.842	58.7566	12.3698	37.1094	21.6472
612	1044.31	84.476	65.7035	34.4161	28.1587
613	995.2	72.8022	22.1572	25.3225	3.16531
614	832.7	73.6299	41.6169	41.6169	9.6039
615	530.054	61.4829	55.011	45.3032	3.23594
616	319.925	85.0647	49.0758	13.0869	9.81516
617	336.393	46.3651	26.4943	56.3004	0
618	352.901	70.4419	26.835	46.9612	6.70875
619	323.008	40.7353	37.3407	74.6815	16.9731
620	394.902	48.0361	20.5869	30.8803	10.2934
621	524.31	34.696	27.7568	55.5136	17.348
622	599.939	73.738	42.136	66.7153	24.5793
623	619.098	85.3053	39.0983	312.786	14.2176
624	612.311	93.5289	25.1808	539.59	43.1672
625	551.391	87.4044	69.1952	47.3441	7.2837
626	472.606	44.2615	47.9499	40.573	22.1307
627	351.628	82.0929	22.389	100.75	7.46299
628	327.212	67.9881	45.3254	52.8796	7.55423
629	391.853	38.2721	38.2721	61.2353	7.65441
630	400.47	73.6356	54.2578	50.3822	15.5022
631	406.728	105.928	43.1559	82.3886	23.5396
632	409.548	51.6604	43.7126	31.791	0
633	400.299	68.4817	44.3117	16.1134	0
634	387.221	93.8676	24.4872	44.8932	20.406
635	331.77	90.8863	24.7872	61.9679	12.3936
636	287.082	62.776	50.2208	37.6656	25.1104
637	300.173	55.1776	33.9555	29.711	16.9777
638	296.045	38.7201	55.9291	25.8134	12.9067
639	304.715	126.387	52.2981	13.0745	8.71635
640	319.063	61.8386	57.4216	53.0045	4.41704
641	337.315	89.5563	44.7782	49.256	13.4335
642	390.072	81.6909	63.5374	31.7687	18.1535
643	408.438	92.0231	50.6127	13.8035	9.20231
644	449.151	51.346	51.346	28.0069	4.66782
645	498.472	37.8778	52.082	85.225	4.73473
646	536.271	62.3896	43.1928	76.7872	23.996
647	559.323	72.9321	48.6214	53.4836	19.4486
648	573.967	73.9436	88.7323	44.3662	9.85915
649	580.201	85.0807	40.038	35.0333	30.0285
650	578.026	81.2954	66.0525	35.5668	5.08097

## Sheet: Figure4a
Figure 4a
	-32	-30.4	-28.8	-27.2	-25.6	-24	-22.4	-20.8	-19.2	-17.6	-16	-14.4	-12.8	-11.2	-9.6	-8	-6.4	-4.8	-3.2	-1.6	0	0.1	0.207	0.321	0.443	0.573	0.712	0.861	1.02	1.19	1.37	1.56	1.77	1.99	2.23	2.48	2.75	3.04	3.35	3.67	4.02	4.4	4.8	5.23	5.68	6.17	6.69	7.25	7.85
450.515	-0.000667	-0.00161	-0.00133	-0.00108	-0.000376	-0.000637	-0.00164	-0.000215	-3e-06	-0.00228	-0.00197	-0.00148	-0.00116	0.000329	-0.0006	-0.00341	-0.00124	-0.00179	-0.000978	-0.000905	-0.00131	-8.3e-05	0.000536	-0.00349	-0.000233	0.000439	0.00124	0.00221	0.0032	0.00457	0.00572	0.00608	0.00347	0.00201	-0.00141	-0.00263	-0.00138	-0.00277	-0.00222	-0.00325	-0.00277	-0.00341	-0.00234	-0.00347	-0.00302	-0.00229	-0.00196	-0.00106	-0.000585
451.679	-0.00079	-0.00156	-0.0013	-0.00119	-0.000321	-0.000734	-0.00173	-0.000343	-2.5e-05	-0.00229	-0.00194	-0.00148	-0.00115	0.000207	-0.000719	-0.00335	-0.00125	-0.00172	-0.00102	-0.000934	-0.00136	-0.000193	0.000265	-0.00361	-0.000363	0.000521	0.00129	0.00233	0.00338	0.00481	0.00606	0.00634	0.00352	0.00204	-0.00146	-0.00269	-0.00156	-0.00296	-0.00242	-0.00344	-0.00304	-0.00375	-0.00264	-0.00376	-0.00333	-0.00257	-0.00233	-0.00144	-0.00092
452.843	-0.00063	-0.00145	-0.00127	-0.00131	-0.000435	-0.000687	-0.0017	-0.000325	3.4e-05	-0.00231	-0.00186	-0.00148	-0.00112	0.000322	-0.000665	-0.00336	-0.00114	-0.00165	-0.00102	-0.000907	-0.00127	-0.000206	0.000278	-0.00346	-0.000285	0.000637	0.00143	0.00253	0.00361	0.00513	0.0064	0.00668	0.00381	0.00225	-0.00132	-0.00257	-0.00156	-0.00308	-0.00247	-0.00351	-0.00314	-0.00389	-0.00275	-0.00395	-0.00346	-0.0028	-0.00242	-0.00162	-0.00106
454.007	-0.000662	-0.00148	-0.0013	-0.00125	-0.000398	-0.000824	-0.00167	-0.000361	7.6e-05	-0.00223	-0.00186	-0.00155	-0.001	0.000345	-0.00072	-0.00329	-0.00127	-0.00166	-0.00103	-0.000928	-0.0013	-0.000301	0.000174	-0.00333	-0.000226	0.000616	0.00144	0.00266	0.00404	0.00552	0.00686	0.00701	0.00422	0.00255	-0.00113	-0.00245	-0.00143	-0.003	-0.00248	-0.00358	-0.00319	-0.00405	-0.00278	-0.00398	-0.00354	-0.00297	-0.00262	-0.00183	-0.00123
455.172	-0.000719	-0.0015	-0.00137	-0.00127	-0.000371	-0.000828	-0.00163	-0.000353	8e-06	-0.00217	-0.00185	-0.00163	-0.000968	0.000191	-0.000722	-0.00333	-0.00123	-0.00173	-0.00101	-0.000906	-0.00131	-0.000227	0.000149	-0.00328	-0.000336	0.000604	0.00157	0.00298	0.00444	0.00602	0.00753	0.00768	0.00472	0.00299	-0.000878	-0.00216	-0.00134	-0.00282	-0.00243	-0.00349	-0.00314	-0.00402	-0.00281	-0.00394	-0.00354	-0.00289	-0.00271	-0.00188	-0.00125
456.336	-0.000568	-0.00147	-0.00141	-0.00117	-0.000474	-0.000628	-0.0016	-0.000444	7.6e-05	-0.00223	-0.00177	-0.00162	-0.00106	0.000103	-0.00065	-0.00334	-0.0012	-0.0017	-0.000999	-0.000931	-0.00135	-0.000172	0.000208	-0.00324	-0.000197	0.000677	0.0017	0.00329	0.00489	0.00657	0.00826	0.0084	0.00548	0.00349	-0.000338	-0.00175	-0.000968	-0.00253	-0.00215	-0.0032	-0.00296	-0.00383	-0.00267	-0.00381	-0.0034	-0.00279	-0.00262	-0.00181	-0.00112
457.501	-0.00049	-0.00158	-0.00145	-0.00122	-0.000403	-0.000842	-0.0016	-0.000568	-2.2e-05	-0.00234	-0.00181	-0.00174	-0.00103	9.6e-05	-0.000692	-0.00335	-0.00127	-0.00169	-0.00108	-0.000969	-0.00142	-0.000308	0.000132	-0.00332	-0.000277	0.000738	0.00175	0.00353	0.00534	0.00722	0.00893	0.00929	0.00615	0.00411	0.000243	-0.00132	-0.000614	-0.00217	-0.00187	-0.003	-0.00283	-0.00368	-0.00253	-0.00367	-0.00324	-0.00265	-0.00258	-0.00173	-0.0011
458.666	-0.000532	-0.00162	-0.00137	-0.00122	-0.000414	-0.000804	-0.00164	-0.000591	-0.00018	-0.00241	-0.00174	-0.00181	-0.00119	1.6e-05	-0.000862	-0.00335	-0.00131	-0.00174	-0.00115	-0.00103	-0.00145	-0.000384	-7.1e-05	-0.00342	-0.000315	0.000665	0.00188	0.00378	0.00577	0.00789	0.00988	0.01023	0.00694	0.00486	0.000883	-0.000741	-0.000186	-0.00176	-0.00153	-0.00261	-0.00247	-0.00331	-0.00223	-0.00341	-0.00299	-0.00244	-0.00236	-0.00156	-0.000946
459.831	-0.000608	-0.00151	-0.00128	-0.00122	-0.000341	-0.000721	-0.00166	-0.000576	-6.5e-05	-0.00228	-0.00158	-0.00174	-0.00108	0.000146	-0.000824	-0.00344	-0.00132	-0.00162	-0.0011	-0.00101	-0.00145	-0.000323	9.7e-05	-0.00339	-0.000159	0.000855	0.00215	0.00418	0.00639	0.0087	0.01081	0.01121	0.00805	0.00566	0.00167	2.8e-05	0.000469	-0.00122	-0.00098	-0.00212	-0.00191	-0.00282	-0.00172	-0.00295	-0.00254	-0.002	-0.00191	-0.00112	-0.00051
460.996	-0.000656	-0.00159	-0.0012	-0.000996	-0.000409	-0.000793	-0.00165	-0.000462	2.5e-05	-0.00232	-0.00163	-0.00185	-0.0012	0.000247	-0.000883	-0.00336	-0.00128	-0.00164	-0.00103	-0.000943	-0.00142	-0.000231	4.3e-05	-0.00333	-3e-06	0.001	0.00241	0.00449	0.00711	0.00944	0.01185	0.01223	0.00912	0.00653	0.00248	0.000768	0.00112	-0.000511	-0.000463	-0.00157	-0.00136	-0.00226	-0.00124	-0.00243	-0.00208	-0.00157	-0.00147	-0.000688	-0.000175
462.161	-0.000577	-0.00149	-0.00125	-0.000995	-0.000357	-0.000736	-0.00157	-0.000432	8.2e-05	-0.00224	-0.00154	-0.00168	-0.00112	0.000231	-0.000893	-0.00322	-0.00129	-0.00165	-0.00104	-0.000947	-0.00139	-0.000161	-1.5e-05	-0.00313	8.5e-05	0.00108	0.00265	0.00486	0.00771	0.01026	0.01299	0.01339	0.01015	0.00738	0.00327	0.00142	0.00168	6.9e-05	4.3e-05	-0.00105	-0.000869	-0.0018	-0.000775	-0.00203	-0.00174	-0.00117	-0.001	-0.000251	0.000258
463.327	-0.000577	-0.00142	-0.00133	-0.000891	-0.000363	-0.000832	-0.00157	-0.000485	9.1e-05	-0.00212	-0.00161	-0.00161	-0.00107	0.000225	-0.000872	-0.00316	-0.00114	-0.00166	-0.00107	-0.000911	-0.0013	-0.000147	7.1e-05	-0.00312	4.2e-05	0.00107	0.0029	0.00525	0.00823	0.01115	0.01388	0.01451	0.01134	0.00827	0.0042	0.00219	0.00246	0.000649	0.00071	-0.000487	-0.00036	-0.00137	-0.000274	-0.00152	-0.00132	-0.000631	-0.000571	0.000147	0.000713
464.492	-0.000643	-0.00151	-0.00132	-0.000958	-0.000564	-0.00075	-0.00141	-0.000647	2.3e-05	-0.00216	-0.0017	-0.00176	-0.00123	0.000106	-0.00104	-0.00321	-0.00121	-0.00177	-0.00113	-0.001	-0.0014	-0.000367	-5.3e-05	-0.00307	3.2e-05	0.00108	0.00303	0.00557	0.00881	0.01203	0.01494	0.01572	0.01228	0.00917	0.00487	0.00293	0.00298	0.0012	0.0012	1e-05	2.9e-05	-0.000949	0.000124	-0.00112	-0.000926	-0.000215	-0.000211	0.000494	0.00105
465.658	-0.000654	-0.00142	-0.00137	-0.000993	-0.00047	-0.000744	-0.00146	-0.000636	-4.5e-05	-0.00214	-0.00168	-0.00163	-0.00118	-1.1e-05	-0.000985	-0.00319	-0.00118	-0.00174	-0.00109	-0.000988	-0.00136	-0.000178	5.7e-05	-0.00298	1e-05	0.00119	0.00317	0.00589	0.0094	0.01293	0.01617	0.01694	0.01347	0.01022	0.0057	0.00368	0.00361	0.00182	0.00178	0.000582	0.000577	-0.000437	0.000605	-0.000626	-0.000409	0.000236	0.000253	0.000971	0.00156
466.824	-0.000706	-0.00148	-0.00127	-0.000905	-0.000473	-0.000723	-0.00154	-0.00057	-1.6e-05	-0.00217	-0.00165	-0.0016	-0.00116	3.6e-05	-0.00101	-0.00308	-0.00104	-0.00184	-0.0011	-0.000964	-0.0013	-0.00023	2e-05	-0.00301	0.000171	0.00134	0.00333	0.00627	0.01014	0.01386	0.01735	0.01818	0.0146	0.01116	0.00663	0.00451	0.00426	0.00244	0.00239	0.00114	0.00113	7.7e-05	0.00109	-8.9e-05	0.000197	0.000779	0.000759	0.00152	0.00203
467.99	-0.000565	-0.00144	-0.00121	-0.000921	-0.000453	-0.000706	-0.0015	-0.000649	-9.9e-05	-0.00217	-0.00152	-0.00172	-0.00109	-2.1e-05	-0.000861	-0.00309	-0.00103	-0.00181	-0.00107	-0.000994	-0.00131	-0.000239	1e-05	-0.00309	0.000293	0.00145	0.00351	0.00665	0.01065	0.01476	0.01848	0.01941	0.01581	0.01222	0.0076	0.00529	0.00496	0.003	0.00295	0.0017	0.00172	0.000543	0.00157	0.000449	0.000659	0.00125	0.0013	0.002	0.00251
469.156	-0.000666	-0.00142	-0.00125	-0.00092	-0.00044	-0.000792	-0.00149	-0.000654	-0.000209	-0.00212	-0.00162	-0.00173	-0.00107	-4.8e-05	-0.000861	-0.0031	-0.00119	-0.00177	-0.0011	-0.000996	-0.00135	-0.000306	8e-06	-0.00297	0.000324	0.0016	0.00378	0.00713	0.01132	0.01581	0.01977	0.02077	0.01714	0.01321	0.00861	0.00616	0.00574	0.00367	0.00356	0.00238	0.00231	0.00115	0.00217	0.000998	0.00121	0.00177	0.00188	0.00252	0.00312
470.322	-0.000639	-0.00147	-0.00118	-0.00088	-0.000456	-0.000683	-0.00136	-0.000688	-0.000153	-0.00211	-0.00162	-0.00175	-0.00113	-2e-06	-0.000955	-0.00307	-0.00125	-0.00171	-0.00109	-0.001	-0.0013	-0.000408	7e-05	-0.003	0.000418	0.00169	0.00412	0.00766	0.01204	0.01686	0.02103	0.02226	0.0186	0.01433	0.00958	0.00703	0.00648	0.00453	0.00425	0.00308	0.00295	0.00177	0.00284	0.00164	0.00182	0.00243	0.00254	0.00313	0.00378
471.488	-0.000732	-0.00156	-0.0013	-0.000947	-0.000599	-0.000772	-0.00145	-0.000717	-0.000146	-0.00223	-0.00174	-0.00178	-0.0011	-5.5e-05	-0.00106	-0.00315	-0.00145	-0.00182	-0.0012	-0.00112	-0.00145	-0.000408	-8.7e-05	-0.00301	0.000335	0.00169	0.00429	0.00816	0.01279	0.01788	0.02235	0.02369	0.02003	0.01553	0.01058	0.00791	0.00716	0.00509	0.00483	0.00365	0.00344	0.00229	0.00332	0.00215	0.00234	0.00295	0.00295	0.00364	0.00425
472.655	-0.00079	-0.00147	-0.00135	-0.0008	-0.000621	-0.000708	-0.00156	-0.000665	-9.2e-05	-0.00211	-0.00166	-0.00176	-0.00101	-0.000142	-0.00124	-0.00302	-0.00138	-0.00186	-0.00119	-0.00111	-0.00146	-0.000421	-7.3e-05	-0.00288	0.000379	0.00182	0.00456	0.00863	0.01357	0.01904	0.02387	0.02525	0.02154	0.01679	0.01165	0.00882	0.00805	0.00591	0.00548	0.00432	0.00404	0.00306	0.00396	0.00281	0.003	0.00364	0.00371	0.00436	0.005
473.821	-0.000733	-0.00154	-0.00142	-0.000758	-0.000625	-0.000743	-0.00144	-0.000712	-0.000179	-0.0021	-0.00166	-0.00183	-0.00105	-0.000153	-0.00127	-0.00302	-0.00132	-0.00187	-0.00122	-0.00112	-0.00146	-0.000506	-0.000131	-0.00279	0.000428	0.00193	0.00478	0.00911	0.01441	0.02018	0.02543	0.02681	0.02311	0.01801	0.01275	0.00984	0.0089	0.00666	0.00621	0.00504	0.00461	0.0037	0.0046	0.00349	0.00365	0.00424	0.0044	0.00508	0.00564
474.988	-0.000754	-0.0015	-0.00147	-0.000889	-0.000579	-0.000806	-0.00152	-0.000819	-0.000267	-0.00223	-0.00172	-0.0018	-0.00111	-0.00029	-0.00117	-0.003	-0.00142	-0.00189	-0.00121	-0.00114	-0.00147	-0.000705	-0.000206	-0.00266	0.000487	0.00199	0.00505	0.00961	0.01519	0.02131	0.02693	0.02837	0.02469	0.01931	0.01384	0.01074	0.00978	0.00741	0.00684	0.00565	0.00525	0.00418	0.00512	0.00405	0.00417	0.00487	0.00494	0.00566	0.00626
476.155	-0.000764	-0.00152	-0.00153	-0.000867	-0.00073	-0.00079	-0.00164	-0.00083	-0.000384	-0.00233	-0.00172	-0.00187	-0.00117	-0.00046	-0.00124	-0.00303	-0.00143	-0.00182	-0.00126	-0.00119	-0.00153	-0.000699	-3.4e-05	-0.00277	0.000593	0.00205	0.00522	0.01009	0.01606	0.02248	0.02846	0.02997	0.02621	0.02054	0.01488	0.01154	0.01049	0.00798	0.00735	0.00615	0.00579	0.00471	0.00565	0.00455	0.00472	0.00534	0.00552	0.00613	0.00681
477.322	-0.00066	-0.00156	-0.00143	-0.00095	-0.000796	-0.000818	-0.00165	-0.000808	-0.000305	-0.00236	-0.00186	-0.00196	-0.00135	-0.000427	-0.00129	-0.00316	-0.00147	-0.00187	-0.00136	-0.0012	-0.00153	-0.000804	-0.000103	-0.00285	0.00046	0.00203	0.00544	0.01057	0.01676	0.02362	0.02975	0.03154	0.02763	0.02172	0.01587	0.01224	0.01111	0.00852	0.00782	0.00652	0.00615	0.00508	0.00599	0.00497	0.00513	0.00577	0.00591	0.00652	0.00722
478.489	-0.000756	-0.00159	-0.00146	-0.000943	-0.000817	-0.00087	-0.00172	-0.000852	-0.00025	-0.00231	-0.00182	-0.00204	-0.00125	-0.000472	-0.00134	-0.00313	-0.00149	-0.00187	-0.00136	-0.00125	-0.0016	-0.00101	-6.2e-05	-0.00284	0.000401	0.00209	0.00566	0.01099	0.0175	0.02475	0.03109	0.03299	0.02905	0.02278	0.01674	0.01285	0.01157	0.00899	0.00819	0.0069	0.00649	0.00542	0.00632	0.00525	0.00544	0.00609	0.00628	0.00685	0.00757
479.656	-0.000808	-0.00161	-0.00152	-0.000866	-0.000816	-0.000813	-0.00162	-0.000864	-0.000366	-0.00221	-0.00172	-0.00202	-0.00117	-0.000489	-0.00145	-0.00321	-0.00159	-0.00187	-0.0014	-0.0013	-0.00164	-0.000978	-1.9e-05	-0.00282	0.000462	0.00236	0.00587	0.01137	0.01801	0.02574	0.03236	0.0345	0.03039	0.02382	0.01742	0.01344	0.01203	0.0093	0.00853	0.00715	0.00671	0.00562	0.00654	0.0055	0.00565	0.00631	0.00648	0.0071	0.00783
480.824	-0.000913	-0.00169	-0.00167	-0.000977	-0.000706	-0.00086	-0.00166	-0.00092	-0.000501	-0.00222	-0.00177	-0.00209	-0.00121	-0.000574	-0.00142	-0.0032	-0.00158	-0.002	-0.00143	-0.00133	-0.00167	-0.000851	-5.2e-05	-0.0026	0.000421	0.00231	0.006	0.01173	0.01855	0.02663	0.03363	0.03578	0.03152	0.02472	0.01804	0.01379	0.01234	0.00947	0.00861	0.00727	0.00681	0.00567	0.00664	0.00556	0.00569	0.00646	0.00662	0.00726	0.00799
481.991	-0.000884	-0.0017	-0.00177	-0.000968	-0.000776	-0.000861	-0.00171	-0.000869	-0.00052	-0.00223	-0.00183	-0.0021	-0.00126	-0.000601	-0.00151	-0.00304	-0.00157	-0.002	-0.0014	-0.00133	-0.00169	-0.000858	-6.4e-05	-0.00266	0.000613	0.00239	0.0061	0.01214	0.01921	0.02744	0.03475	0.03696	0.03263	0.02561	0.01865	0.01418	0.01255	0.00957	0.0087	0.00727	0.00679	0.00562	0.00666	0.00548	0.00561	0.0064	0.00659	0.00727	0.00804
483.159	-0.000787	-0.00168	-0.00171	-0.000847	-0.000666	-0.000892	-0.00176	-0.00085	-0.000605	-0.00226	-0.00195	-0.00204	-0.00126	-0.000601	-0.00149	-0.00312	-0.00148	-0.00186	-0.00137	-0.00129	-0.00169	-0.000909	-2.3e-05	-0.00272	0.000613	0.00248	0.00622	0.0124	0.0196	0.02828	0.03578	0.03802	0.03372	0.02641	0.01921	0.01452	0.01278	0.0097	0.0088	0.0073	0.00673	0.00565	0.00659	0.00549	0.00565	0.00641	0.00666	0.00732	0.00809
484.327	-0.000751	-0.00165	-0.00178	-0.000875	-0.000758	-0.000904	-0.00183	-0.000979	-0.000513	-0.00229	-0.00198	-0.00218	-0.00127	-0.000634	-0.00152	-0.00323	-0.00141	-0.00197	-0.00149	-0.00135	-0.00173	-0.00105	1.4e-05	-0.00267	0.000598	0.00241	0.00628	0.01269	0.02006	0.02906	0.03672	0.03914	0.03479	0.02708	0.01968	0.01471	0.01287	0.00963	0.00862	0.00717	0.00658	0.00544	0.00649	0.00529	0.00547	0.00628	0.00644	0.00712	0.00793
485.495	-0.000783	-0.00152	-0.00173	-0.000822	-0.000761	-0.000901	-0.0018	-0.0011	-0.000478	-0.00228	-0.00196	-0.00214	-0.00129	-0.000554	-0.00169	-0.00329	-0.00147	-0.00191	-0.00147	-0.00134	-0.00177	-0.00101	1.4e-05	-0.00281	0.000597	0.00253	0.00646	0.01291	0.02063	0.02975	0.03761	0.0403	0.03584	0.02781	0.02013	0.01503	0.01304	0.00966	0.00864	0.00709	0.00654	0.00538	0.00645	0.0052	0.00536	0.00617	0.00636	0.00705	0.00782
486.663	-0.000764	-0.00164	-0.00186	-0.00102	-0.000865	-0.000982	-0.00186	-0.0011	-0.000478	-0.00234	-0.00208	-0.0022	-0.00124	-0.000685	-0.00161	-0.00334	-0.00138	-0.00191	-0.00152	-0.00138	-0.00174	-0.00102	0.000105	-0.00291	0.000596	0.00254	0.00668	0.01312	0.02108	0.03059	0.03863	0.0416	0.03702	0.02863	0.02067	0.01526	0.01318	0.0096	0.00858	0.00701	0.0064	0.00524	0.00627	0.00506	0.0052	0.00604	0.0062	0.00687	0.00775
487.831	-0.000682	-0.00161	-0.00169	-0.000899	-0.000811	-0.000773	-0.00183	-0.000978	-0.00032	-0.00222	-0.00196	-0.00216	-0.00115	-0.00061	-0.00162	-0.00313	-0.00135	-0.0018	-0.00144	-0.00134	-0.00171	-0.000997	0.0001	-0.00285	0.000679	0.00278	0.0069	0.01354	0.02165	0.03143	0.03977	0.04275	0.03819	0.02942	0.02128	0.01564	0.01342	0.0098	0.00866	0.007	0.00643	0.00524	0.00624	0.00496	0.00515	0.00597	0.00616	0.00686	0.00773
489	-0.00062	-0.00164	-0.00171	-0.000825	-0.000839	-0.000774	-0.00187	-0.000898	-0.000447	-0.00235	-0.00195	-0.00226	-0.00112	-0.000686	-0.00158	-0.00317	-0.00129	-0.00186	-0.00144	-0.00137	-0.00174	-0.000939	5.1e-05	-0.00277	0.00063	0.00279	0.00695	0.01373	0.02221	0.03215	0.04088	0.04398	0.03933	0.03039	0.0219	0.01605	0.01359	0.0098	0.0087	0.00698	0.0063	0.00516	0.00615	0.00485	0.00499	0.0058	0.00599	0.00659	0.00756
490.168	-0.000789	-0.00158	-0.00176	-0.000782	-0.000899	-0.000817	-0.00189	-0.000888	-0.000465	-0.00234	-0.00194	-0.00237	-0.00115	-0.00072	-0.00158	-0.00314	-0.00125	-0.0019	-0.0015	-0.00142	-0.00176	-0.000992	5.1e-05	-0.00274	0.000662	0.00279	0.00708	0.0141	0.02286	0.03322	0.04219	0.04545	0.04066	0.03144	0.02266	0.01656	0.01382	0.00994	0.00882	0.00696	0.00622	0.00505	0.006	0.00481	0.00487	0.00577	0.006	0.00654	0.00746
491.337	-0.000735	-0.00159	-0.0019	-0.000845	-0.00092	-0.000862	-0.00196	-0.000971	-0.000567	-0.00244	-0.0021	-0.00239	-0.00132	-0.000797	-0.00174	-0.00319	-0.00124	-0.00191	-0.00158	-0.00147	-0.0018	-0.00134	0.000115	-0.00271	0.000652	0.00279	0.00721	0.01445	0.02344	0.0342	0.04348	0.04702	0.04211	0.0325	0.02335	0.01703	0.01412	0.01014	0.00878	0.00683	0.00623	0.00494	0.00594	0.00474	0.00477	0.00561	0.00587	0.00639	0.00733
492.505	-0.0009	-0.00162	-0.00187	-0.00079	-0.00093	-0.000912	-0.00201	-0.00112	-0.000637	-0.00244	-0.00217	-0.00241	-0.00134	-0.000845	-0.00175	-0.00317	-0.00125	-0.00194	-0.00158	-0.00138	-0.00181	-0.00128	0.000207	-0.00263	0.00076	0.0028	0.00741	0.01483	0.0241	0.03543	0.04509	0.04883	0.04387	0.0338	0.02424	0.01765	0.01455	0.01045	0.00893	0.00699	0.00628	0.00509	0.00596	0.00476	0.00481	0.00565	0.00591	0.00645	0.00739
493.674	-0.001	-0.00159	-0.00192	-0.000728	-0.000939	-0.000819	-0.00203	-0.00109	-0.000623	-0.00238	-0.00217	-0.0024	-0.00122	-0.000964	-0.00182	-0.00308	-0.00132	-0.00192	-0.00156	-0.00143	-0.00185	-0.00139	0.00023	-0.0026	0.000863	0.00284	0.00764	0.01517	0.02479	0.03658	0.04669	0.05074	0.04574	0.0352	0.02537	0.01838	0.01504	0.01072	0.00917	0.00715	0.00636	0.00514	0.00601	0.00478	0.00483	0.00566	0.00594	0.0064	0.00739
494.843	-0.001	-0.00145	-0.00176	-0.000693	-0.000854	-0.000793	-0.00195	-0.00107	-0.000637	-0.00226	-0.00202	-0.00232	-0.00115	-0.00102	-0.0018	-0.00305	-0.00129	-0.00187	-0.00148	-0.00139	-0.00178	-0.00129	0.000381	-0.00253	0.000979	0.00303	0.00784	0.01568	0.02567	0.03783	0.04846	0.05274	0.04771	0.03672	0.02654	0.01916	0.01568	0.01117	0.00953	0.00742	0.00653	0.0054	0.00628	0.00493	0.00494	0.00583	0.00606	0.00651	0.00752
496.013	-0.000923	-0.00145	-0.00182	-0.000751	-0.000837	-0.000806	-0.0019	-0.000963	-0.000591	-0.00217	-0.00203	-0.00227	-0.00113	-0.001	-0.00181	-0.00286	-0.00111	-0.00188	-0.00149	-0.00136	-0.00177	-0.00124	0.000303	-0.00248	0.000985	0.00311	0.00818	0.01622	0.02671	0.03932	0.05051	0.05506	0.05002	0.03854	0.02787	0.02018	0.01641	0.01166	0.01	0.00784	0.00682	0.00559	0.00645	0.00512	0.00515	0.00604	0.0062	0.00671	0.00771
497.182	-0.000913	-0.0015	-0.00194	-0.000765	-0.000955	-0.000797	-0.002	-0.000977	-0.000583	-0.00224	-0.00211	-0.00233	-0.00127	-0.00105	-0.00194	-0.00308	-0.00104	-0.00197	-0.00152	-0.00145	-0.00189	-0.00131	0.000269	-0.00241	0.000909	0.0031	0.00832	0.01678	0.0276	0.0408	0.05254	0.05746	0.05242	0.04029	0.02925	0.02114	0.01707	0.01212	0.01034	0.00808	0.007	0.00563	0.00658	0.00523	0.00517	0.00604	0.00627	0.00671	0.00774
498.351	-0.000854	-0.00144	-0.00188	-0.000649	-0.000941	-0.000835	-0.00204	-0.00101	-0.000542	-0.00225	-0.00206	-0.00236	-0.00113	-0.00105	-0.00182	-0.00298	-0.0011	-0.00196	-0.00153	-0.00143	-0.00187	-0.00135	0.00026	-0.00243	0.000888	0.00332	0.00851	0.01745	0.02868	0.04249	0.05482	0.06026	0.05501	0.04233	0.0309	0.02223	0.01785	0.0128	0.01087	0.00844	0.00728	0.00592	0.00685	0.00541	0.00531	0.00626	0.00645	0.00689	0.00802
499.521	-0.000955	-0.00144	-0.00193	-0.000636	-0.000933	-0.001	-0.00206	-0.00106	-0.000612	-0.00228	-0.00208	-0.00236	-0.00115	-0.0011	-0.0019	-0.00287	-0.00113	-0.00198	-0.00156	-0.00143	-0.00188	-0.00137	0.000204	-0.00242	0.00104	0.00341	0.00889	0.01815	0.02976	0.04438	0.05714	0.06309	0.05781	0.04448	0.03249	0.02343	0.01869	0.01345	0.01123	0.00874	0.00749	0.00613	0.00698	0.00561	0.00557	0.00641	0.00664	0.00703	0.00813
500.691	-0.00108	-0.00156	-0.00198	-0.000785	-0.000953	-0.00103	-0.00213	-0.00113	-0.000617	-0.00236	-0.00219	-0.00241	-0.0012	-0.00125	-0.00202	-0.00279	-0.00114	-0.00203	-0.00162	-0.00146	-0.00183	-0.00153	0.000206	-0.00242	0.00114	0.00359	0.0092	0.01873	0.03098	0.04626	0.05971	0.06601	0.06073	0.04676	0.03419	0.0247	0.01947	0.01401	0.01166	0.00904	0.0077	0.00632	0.00717	0.00576	0.00565	0.00651	0.0067	0.00705	0.00818
501.861	-0.00101	-0.00149	-0.0019	-0.000759	-0.000924	-0.000938	-0.00206	-0.00113	-0.000603	-0.00221	-0.00213	-0.00244	-0.0012	-0.00126	-0.00203	-0.00281	-0.00108	-0.00192	-0.00155	-0.00142	-0.00177	-0.00152	7.9e-05	-0.00226	0.00121	0.00383	0.00964	0.01949	0.03237	0.04828	0.06256	0.06939	0.06399	0.04933	0.03607	0.02617	0.02053	0.01481	0.01219	0.00946	0.00802	0.00659	0.00736	0.00593	0.0058	0.00669	0.00681	0.00721	0.0083
503.031	-0.000987	-0.00149	-0.00185	-0.000839	-0.000984	-0.000854	-0.00202	-0.00112	-0.00067	-0.00223	-0.00218	-0.00246	-0.00118	-0.00133	-0.00214	-0.00274	-0.00103	-0.00196	-0.0016	-0.00144	-0.00183	-0.00154	0.000175	-0.00216	0.00118	0.00375	0.00997	0.02027	0.03368	0.05048	0.06552	0.07297	0.06754	0.05209	0.03821	0.02764	0.02165	0.01549	0.01266	0.00979	0.00829	0.00684	0.00749	0.00609	0.00588	0.00675	0.00689	0.00728	0.00833
504.201	-0.00107	-0.00141	-0.00186	-0.000809	-0.00101	-0.000913	-0.00208	-0.00108	-0.000696	-0.00224	-0.00215	-0.00255	-0.0012	-0.00141	-0.00219	-0.00268	-0.00103	-0.00197	-0.00158	-0.00148	-0.00183	-0.00164	0.000226	-0.00215	0.00126	0.00388	0.0104	0.02119	0.03525	0.05297	0.06896	0.07714	0.0715	0.05523	0.04054	0.02924	0.02277	0.01632	0.01333	0.01024	0.00853	0.0071	0.00772	0.00623	0.00599	0.00684	0.00695	0.00728	0.00837
505.371	-0.00108	-0.00136	-0.00189	-0.000627	-0.00102	-0.000877	-0.00209	-0.00121	-0.000798	-0.00223	-0.00213	-0.00253	-0.00112	-0.00143	-0.00204	-0.00263	-0.00108	-0.00189	-0.00157	-0.00145	-0.00185	-0.00164	0.000284	-0.00202	0.00147	0.00406	0.01081	0.02234	0.03706	0.05582	0.07296	0.08175	0.07607	0.05897	0.04318	0.03117	0.02415	0.01731	0.01402	0.0107	0.00891	0.00737	0.00783	0.00646	0.00621	0.00697	0.00714	0.00742	0.00851
506.541	-0.00105	-0.00132	-0.00195	-0.000649	-0.00102	-0.00097	-0.00212	-0.00128	-0.000977	-0.0021	-0.00222	-0.00245	-0.0012	-0.00144	-0.00208	-0.00261	-0.00113	-0.00197	-0.00159	-0.00147	-0.0019	-0.00152	0.000265	-0.00195	0.00164	0.00424	0.01133	0.02335	0.03893	0.05891	0.07714	0.08661	0.08088	0.06266	0.04603	0.03322	0.02561	0.01825	0.01468	0.01116	0.00919	0.00756	0.00798	0.00661	0.00634	0.007	0.00719	0.00744	0.0085
507.712	-0.000969	-0.00129	-0.002	-0.000648	-0.00101	-0.00102	-0.00213	-0.00128	-0.00101	-0.00205	-0.00222	-0.00246	-0.00123	-0.00139	-0.00221	-0.0025	-0.00107	-0.00202	-0.00158	-0.00149	-0.00194	-0.00162	0.000344	-0.00175	0.00173	0.00455	0.01174	0.02453	0.04113	0.06242	0.0818	0.09218	0.08628	0.06698	0.04922	0.03549	0.02712	0.01937	0.01547	0.0117	0.00951	0.00775	0.00808	0.00671	0.00641	0.00714	0.00724	0.00744	0.00854
508.883	-0.00106	-0.0014	-0.00196	-0.00077	-0.00101	-0.00096	-0.00206	-0.00136	-0.00102	-0.00219	-0.00221	-0.00247	-0.00127	-0.00144	-0.00231	-0.00248	-0.00102	-0.00201	-0.00159	-0.0015	-0.00193	-0.00164	0.000249	-0.00164	0.00181	0.00464	0.01228	0.02577	0.04344	0.06609	0.08686	0.0982	0.09236	0.07177	0.05273	0.03807	0.0288	0.02059	0.01632	0.01225	0.00986	0.00802	0.00827	0.00687	0.00648	0.00717	0.00732	0.00755	0.00863
510.054	-0.00111	-0.00134	-0.00196	-0.000667	-0.00105	-0.00104	-0.00211	-0.00135	-0.00107	-0.00212	-0.00213	-0.00242	-0.00131	-0.00136	-0.00228	-0.00241	-0.000968	-0.00196	-0.00158	-0.00151	-0.00188	-0.0017	0.000129	-0.00152	0.00195	0.00485	0.01294	0.02712	0.04573	0.06988	0.09224	0.10466	0.09875	0.07691	0.05639	0.04071	0.0307	0.02189	0.01714	0.01288	0.01029	0.00851	0.00851	0.00703	0.00668	0.00733	0.00743	0.00767	0.0087
511.225	-0.00108	-0.00137	-0.00179	-0.000658	-0.00111	-0.000875	-0.00197	-0.0013	-0.000977	-0.00195	-0.00214	-0.00233	-0.00118	-0.00142	-0.00221	-0.00223	-0.000938	-0.0019	-0.00154	-0.00146	-0.00183	-0.00171	0.000309	-0.00133	0.00214	0.00517	0.01346	0.02841	0.04812	0.07352	0.09743	0.11095	0.10507	0.08206	0.06014	0.04338	0.03266	0.02315	0.01804	0.01361	0.01077	0.00883	0.00879	0.00733	0.0069	0.00748	0.00769	0.00786	0.00889
512.396	-0.00104	-0.00132	-0.0018	-0.000573	-0.00114	-0.000882	-0.00194	-0.00134	-0.00111	-0.00205	-0.00202	-0.00235	-0.00122	-0.00161	-0.00219	-0.00215	-0.000951	-0.00187	-0.00146	-0.00147	-0.00181	-0.00171	0.000325	-0.00144	0.00233	0.0054	0.01418	0.02976	0.05037	0.07716	0.10244	0.11723	0.11136	0.08707	0.06389	0.04603	0.03446	0.02446	0.01895	0.01412	0.01116	0.00915	0.00896	0.00758	0.00701	0.00757	0.0078	0.00795	0.00897
513.567	-0.00114	-0.00127	-0.0018	-0.000736	-0.00114	-0.000928	-0.00217	-0.00136	-0.00111	-0.00203	-0.00203	-0.00228	-0.00113	-0.00161	-0.00212	-0.00208	-0.00103	-0.00187	-0.00153	-0.00154	-0.0018	-0.00172	0.000275	-0.00135	0.00244	0.00561	0.01436	0.03075	0.05231	0.08014	0.10694	0.12278	0.11714	0.09166	0.06723	0.04847	0.03622	0.02556	0.01969	0.01459	0.01143	0.00922	0.00904	0.00756	0.00704	0.00746	0.00769	0.00776	0.00879
514.738	-0.00112	-0.00121	-0.0018	-0.000683	-0.00122	-0.00099	-0.00204	-0.00142	-0.00112	-0.00203	-0.00198	-0.00233	-0.00115	-0.00153	-0.00215	-0.00194	-0.000895	-0.00178	-0.0015	-0.00147	-0.00179	-0.00167	0.000357	-0.00115	0.00254	0.0057	0.01479	0.0316	0.05384	0.08291	0.11094	0.12791	0.12233	0.09585	0.07048	0.05077	0.03772	0.02683	0.02046	0.01512	0.01183	0.00956	0.00919	0.0077	0.00714	0.00765	0.0078	0.00782	0.00887
515.91	-0.000979	-0.0011	-0.00168	-0.000678	-0.00109	-0.000953	-0.00205	-0.00149	-0.000958	-0.00175	-0.00198	-0.00228	-0.00113	-0.00153	-0.00224	-0.00193	-0.000864	-0.00175	-0.00148	-0.00139	-0.00169	-0.0016	0.00045	-0.00112	0.00257	0.00583	0.01515	0.03211	0.05482	0.08486	0.11381	0.13151	0.12628	0.09915	0.07292	0.05255	0.03893	0.02753	0.02102	0.01559	0.01205	0.00981	0.00936	0.00784	0.00729	0.00775	0.0079	0.00789	0.00896
517.081	-0.00105	-0.00133	-0.00156	-0.000757	-0.00107	-0.00108	-0.0021	-0.00146	-0.00104	-0.00179	-0.00197	-0.0022	-0.00128	-0.00163	-0.00223	-0.00191	-0.000974	-0.0018	-0.00154	-0.00142	-0.00174	-0.00179	0.000464	-0.000999	0.00258	0.00584	0.0151	0.03229	0.05543	0.08619	0.11587	0.13411	0.12917	0.10163	0.0746	0.05377	0.03972	0.02803	0.02132	0.01578	0.01218	0.00987	0.00931	0.00782	0.00724	0.00771	0.00779	0.00781	0.00891
518.253	-0.000999	-0.00123	-0.00157	-0.000742	-0.00111	-0.000978	-0.00207	-0.00142	-0.00112	-0.00176	-0.00194	-0.00219	-0.00133	-0.00169	-0.00227	-0.00172	-0.000856	-0.00176	-0.00148	-0.0014	-0.00168	-0.00183	0.000337	-0.00102	0.0026	0.00577	0.015	0.0324	0.05561	0.08659	0.11652	0.13539	0.1307	0.10304	0.07565	0.05445	0.04017	0.02843	0.02136	0.0159	0.01215	0.00986	0.00929	0.00778	0.00719	0.00766	0.00776	0.00773	0.0088
519.425	-0.00121	-0.00127	-0.00152	-0.000581	-0.00109	-0.000832	-0.00216	-0.00141	-0.0012	-0.00184	-0.00195	-0.0021	-0.00138	-0.00186	-0.00227	-0.00173	-0.001	-0.00185	-0.00146	-0.00146	-0.00169	-0.0018	0.000276	-0.00106	0.00253	0.00573	0.01481	0.0322	0.0553	0.08627	0.11628	0.1354	0.1311	0.10358	0.07606	0.05464	0.04022	0.0285	0.02139	0.01578	0.01211	0.00979	0.00916	0.00778	0.00708	0.00749	0.00763	0.00757	0.00865
520.597	-0.00111	-0.00126	-0.0015	-0.000534	-0.00109	-0.000741	-0.00193	-0.00134	-0.00121	-0.00178	-0.00181	-0.00209	-0.00134	-0.00172	-0.00221	-0.0016	-0.000836	-0.00177	-0.00138	-0.00141	-0.0016	-0.00171	0.000311	-0.000861	0.00252	0.00566	0.01471	0.03172	0.05474	0.08537	0.11519	0.13427	0.13037	0.1031	0.07572	0.05443	0.04005	0.02835	0.02129	0.01575	0.0121	0.00979	0.00905	0.00778	0.00705	0.00753	0.0076	0.00755	0.00855
521.769	-0.00108	-0.00126	-0.00146	-0.000527	-0.00109	-0.000769	-0.0019	-0.00132	-0.00109	-0.0017	-0.00179	-0.00202	-0.00133	-0.00169	-0.00216	-0.00151	-0.000832	-0.00167	-0.00136	-0.00135	-0.00155	-0.0017	0.000297	-0.000804	0.00251	0.00553	0.0144	0.0312	0.05383	0.084	0.11355	0.13262	0.12905	0.10214	0.07514	0.05401	0.0397	0.02799	0.02096	0.01553	0.01191	0.00967	0.00894	0.00771	0.00701	0.00742	0.00759	0.00753	0.0085
522.942	-0.00106	-0.00111	-0.0014	-0.000539	-0.00114	-0.000721	-0.00181	-0.00135	-0.000931	-0.0016	-0.00165	-0.00198	-0.00119	-0.00174	-0.00206	-0.00141	-0.000791	-0.00154	-0.00132	-0.0013	-0.00148	-0.00177	0.000326	-0.000725	0.00239	0.00542	0.01398	0.03052	0.0527	0.08245	0.11167	0.13039	0.1271	0.10074	0.07412	0.05318	0.03907	0.02761	0.02062	0.01527	0.01167	0.00953	0.00878	0.0076	0.00683	0.00732	0.00747	0.00739	0.00833
524.114	-0.00105	-0.000964	-0.00131	-0.000622	-0.00108	-0.000801	-0.00173	-0.00132	-0.000985	-0.00156	-0.0016	-0.00185	-0.00108	-0.00167	-0.0022	-0.00135	-0.000794	-0.00148	-0.00124	-0.00121	-0.0014	-0.00149	0.000433	-0.000634	0.00234	0.00527	0.01366	0.02991	0.05152	0.08079	0.10955	0.12786	0.12496	0.0991	0.07288	0.05232	0.03833	0.02712	0.02014	0.01494	0.01143	0.00927	0.00852	0.00736	0.0067	0.00718	0.00734	0.0073	0.00822
525.287	-0.000929	-0.00106	-0.00122	-0.000532	-0.00108	-0.000711	-0.00184	-0.00128	-0.00115	-0.00159	-0.00159	-0.00187	-0.00127	-0.00173	-0.0021	-0.00124	-0.000887	-0.00153	-0.00131	-0.00124	-0.00147	-0.00168	0.000337	-0.000624	0.00223	0.00514	0.01329	0.02915	0.05033	0.07898	0.10714	0.12529	0.12275	0.09743	0.0716	0.0513	0.03751	0.02649	0.01964	0.01454	0.011	0.00905	0.00818	0.00707	0.00642	0.00688	0.00705	0.00702	0.00798
526.459	-0.00115	-0.000924	-0.0013	-0.00051	-0.00113	-0.000668	-0.0018	-0.00125	-0.0011	-0.00154	-0.00149	-0.00193	-0.0013	-0.00173	-0.00207	-0.00114	-0.000866	-0.00148	-0.00127	-0.00125	-0.00137	-0.00168	0.000232	-0.000548	0.00204	0.00486	0.01296	0.02838	0.04898	0.07707	0.10451	0.1223	0.12028	0.09543	0.07013	0.05021	0.03662	0.02574	0.01905	0.01402	0.01063	0.00884	0.00792	0.00684	0.00618	0.00665	0.00678	0.00676	0.00771
527.632	-0.000877	-0.000854	-0.00118	-0.000536	-0.000951	-0.000541	-0.00173	-0.00119	-0.00108	-0.00144	-0.00138	-0.00171	-0.00112	-0.00168	-0.00193	-0.000902	-0.000661	-0.00132	-0.00108	-0.00112	-0.00125	-0.00152	0.000423	-0.000325	0.00208	0.00472	0.01273	0.02759	0.0478	0.07517	0.10195	0.11939	0.11752	0.09354	0.06859	0.04916	0.03581	0.02524	0.01866	0.01368	0.01041	0.00865	0.00774	0.00676	0.00613	0.00656	0.00676	0.0067	0.00768
528.805	-0.00101	-0.000854	-0.00112	-0.000482	-0.000948	-0.000567	-0.00175	-0.00106	-0.000921	-0.00147	-0.00136	-0.00172	-0.00128	-0.00151	-0.00192	-0.00088	-0.000638	-0.00133	-0.00111	-0.00115	-0.00128	-0.00161	0.000441	-0.000214	0.00189	0.00456	0.01215	0.02676	0.04645	0.07299	0.09907	0.11607	0.1143	0.09123	0.06683	0.04782	0.03474	0.02444	0.01809	0.01325	0.01001	0.00831	0.00749	0.0065	0.00585	0.00637	0.00651	0.00645	0.00735
529.978	-0.00102	-0.000918	-0.00117	-0.000423	-0.000982	-0.000597	-0.00167	-0.00111	-0.00102	-0.00145	-0.0014	-0.00169	-0.00117	-0.00155	-0.00198	-0.000906	-0.000662	-0.00136	-0.0011	-0.00116	-0.00121	-0.0015	0.000616	-0.000155	0.00195	0.00438	0.01169	0.0258	0.04491	0.07067	0.09613	0.11267	0.11124	0.08875	0.06496	0.04652	0.03379	0.02365	0.01744	0.01275	0.00965	0.00796	0.00727	0.00629	0.00571	0.00619	0.00628	0.00624	0.00713
531.152	-0.000997	-0.000821	-0.00108	-0.000455	-0.00101	-0.000511	-0.00163	-0.00121	-0.000928	-0.00144	-0.00133	-0.00164	-0.00127	-0.00148	-0.00203	-0.000902	-0.000733	-0.00128	-0.00109	-0.00112	-0.00117	-0.00143	0.000565	-0.000277	0.0019	0.00419	0.01122	0.02494	0.04341	0.06846	0.09323	0.10911	0.10806	0.08625	0.06313	0.04517	0.0327	0.02287	0.01688	0.01227	0.00927	0.00774	0.00702	0.00611	0.00551	0.006	0.00615	0.00612	0.00699
532.325	-0.00113	-0.00081	-0.00102	-0.000359	-0.000916	-0.000542	-0.00154	-0.00116	-0.000904	-0.00117	-0.00116	-0.00153	-0.00121	-0.00141	-0.00174	-0.000738	-0.000553	-0.00118	-0.001	-0.00103	-0.00106	-0.00143	0.000532	-3.9e-05	0.00178	0.00405	0.01083	0.02421	0.04189	0.0663	0.09019	0.10567	0.10471	0.08361	0.06136	0.04384	0.03163	0.02222	0.01637	0.01194	0.00912	0.00761	0.0069	0.00597	0.00547	0.00593	0.00603	0.00608	0.00693
533.499	-0.00106	-0.000683	-0.000935	-0.000299	-0.000728	-0.000484	-0.00161	-0.00112	-0.000983	-0.00129	-0.00116	-0.00138	-0.00132	-0.00138	-0.00172	-0.000706	-0.000649	-0.00108	-0.00103	-0.000964	-0.00108	-0.00154	0.000577	9.5e-05	0.00174	0.0038	0.01041	0.02319	0.04025	0.06378	0.0868	0.10167	0.10098	0.08069	0.05926	0.04234	0.03048	0.02147	0.01575	0.01149	0.00882	0.00747	0.00663	0.00587	0.00544	0.00586	0.00595	0.006	0.00684
534.672	-0.000928	-0.000529	-0.00097	-0.000252	-0.000722	-0.000486	-0.00157	-0.00115	-0.000783	-0.0011	-0.000977	-0.00139	-0.00113	-0.00126	-0.00159	-0.000564	-0.000569	-0.00103	-0.000905	-0.000926	-0.000966	-0.00167	0.000342	7.5e-05	0.00168	0.00362	0.00984	0.02223	0.03855	0.06116	0.08322	0.0975	0.09712	0.07777	0.05707	0.04082	0.02939	0.02076	0.01521	0.01119	0.00857	0.00735	0.00653	0.00584	0.00536	0.00579	0.00596	0.00595	0.00679
535.846	-0.00101	-0.000514	-0.000949	-0.000297	-0.000645	-0.000441	-0.00157	-0.00109	-0.000798	-0.00111	-0.000992	-0.00133	-0.00113	-0.00128	-0.0014	-0.000449	-0.000431	-0.00102	-0.000888	-0.000892	-0.000882	-0.00156	0.000542	0.00024	0.00148	0.00345	0.00939	0.02124	0.03671	0.05845	0.07933	0.09296	0.09284	0.07446	0.05461	0.03912	0.02817	0.01987	0.01469	0.01076	0.0083	0.00716	0.00635	0.00576	0.00531	0.00575	0.00591	0.00591	0.00664
537.02	-0.001	-0.000433	-0.000772	-0.000217	-0.000662	-0.000383	-0.00133	-0.000883	-0.000674	-0.00094	-0.000704	-0.0013	-0.00111	-0.00113	-0.00136	-0.000313	-0.000377	-0.000902	-0.000788	-0.000817	-0.000823	-0.00151	0.000632	0.000363	0.00141	0.00333	0.00894	0.02013	0.035	0.05552	0.07558	0.08826	0.08845	0.07098	0.05216	0.03743	0.02698	0.01915	0.01428	0.01053	0.00818	0.00719	0.00636	0.00582	0.00543	0.00585	0.00605	0.00604	0.00684
538.194	-0.000982	-0.000379	-0.000742	-0.00018	-0.000621	-0.000441	-0.00131	-0.000972	-0.000612	-0.000975	-0.000905	-0.00121	-0.0012	-0.00116	-0.00136	-9.7e-05	-0.000494	-0.000914	-0.000777	-0.000803	-0.000808	-0.00135	0.000509	0.000367	0.00127	0.00306	0.00843	0.01899	0.03311	0.05259	0.07162	0.08373	0.08394	0.0676	0.04968	0.03564	0.02576	0.01837	0.01363	0.00999	0.00795	0.0071	0.00628	0.00572	0.00538	0.00577	0.00596	0.006	0.00671
539.368	-0.00115	-0.00041	-0.000736	-0.00012	-0.000702	-0.000354	-0.00135	-0.001	-0.00065	-0.00103	-0.000947	-0.00109	-0.00112	-0.00121	-0.00135	-0.000212	-0.000528	-0.000912	-0.000716	-0.000797	-0.000741	-0.00127	0.000426	0.000391	0.0012	0.00287	0.00778	0.01785	0.03115	0.04982	0.06777	0.07924	0.07956	0.06417	0.04729	0.03386	0.02454	0.01754	0.01302	0.00966	0.0077	0.00692	0.00616	0.0057	0.00533	0.00575	0.00586	0.00596	0.00665
540.543	-0.00103	-0.000438	-0.000638	-0.000114	-0.000568	-0.000274	-0.00118	-0.000839	-0.000527	-0.000845	-0.000692	-0.00101	-0.00104	-0.000917	-0.00111	-3.9e-05	-0.000409	-0.000745	-0.000608	-0.000683	-0.000645	-0.00129	0.000557	0.000518	0.00125	0.00279	0.00745	0.01688	0.02939	0.04699	0.06405	0.07489	0.07536	0.06093	0.04496	0.03239	0.02353	0.01691	0.01265	0.00957	0.00761	0.00696	0.00624	0.00576	0.00552	0.0059	0.0061	0.00615	0.00691
541.717	-0.00106	-0.000267	-0.000582	-2.7e-05	-0.000635	-0.000225	-0.00108	-0.000881	-0.000452	-0.000784	-0.000544	-0.000896	-0.00101	-0.000866	-0.00112	1.3e-05	-0.000315	-0.000674	-0.00053	-0.000625	-0.000619	-0.00125	0.000554	0.000551	0.00114	0.0026	0.00698	0.01613	0.02773	0.04437	0.06054	0.0708	0.07139	0.05793	0.04282	0.03092	0.02245	0.01635	0.01228	0.00937	0.00761	0.00699	0.00619	0.00584	0.00558	0.00602	0.00612	0.00618	0.00694
542.892	-0.000927	-0.000336	-0.00061	-0.000111	-0.000668	-0.000159	-0.00113	-0.000783	-0.000526	-0.000903	-0.000688	-0.00097	-0.00116	-0.000972	-0.0012	-4e-05	-0.000326	-0.000723	-0.000679	-0.00071	-0.000678	-0.00119	0.000633	0.00051	0.000992	0.00232	0.00645	0.01513	0.0261	0.04181	0.0571	0.06682	0.06755	0.05478	0.04061	0.02955	0.0215	0.01561	0.01175	0.00911	0.00741	0.00685	0.00611	0.00575	0.0055	0.00594	0.00597	0.00604	0.00679
544.067	-0.000971	-0.00034	-0.000567	-3.8e-05	-0.000421	-0.000193	-0.00108	-0.000712	-0.000504	-0.000716	-0.000665	-0.000855	-0.00109	-0.001	-0.00107	0.000114	-0.000364	-0.000684	-0.000596	-0.000643	-0.000581	-0.00131	0.000641	0.00069	0.000906	0.00228	0.00602	0.01438	0.02492	0.03971	0.05442	0.0636	0.06449	0.05257	0.03896	0.0285	0.02068	0.01517	0.01154	0.00895	0.00744	0.00688	0.0062	0.00582	0.00569	0.00608	0.00621	0.00621	0.00688
545.241	-0.000781	-4.3e-05	-0.000519	-4.4e-05	-0.000305	-0.000105	-0.00107	-0.000749	-0.000393	-0.000793	-0.000467	-0.000835	-0.0011	-0.000996	-0.000946	0.000243	-0.000322	-0.000719	-0.000541	-0.000571	-0.000462	-0.00123	0.000484	0.000781	0.000883	0.00223	0.00573	0.01368	0.02368	0.03785	0.05195	0.06076	0.06185	0.05051	0.03753	0.02749	0.02	0.01482	0.01128	0.00887	0.00748	0.00696	0.00622	0.00593	0.0058	0.00622	0.00638	0.00633	0.00698
546.417	-0.000885	-0.000159	-0.000627	-8e-06	-0.000328	-0.000106	-0.000969	-0.000674	-0.000425	-0.00072	-0.000536	-0.000768	-0.00115	-0.000908	-0.00079	0.000255	-0.00038	-0.000683	-0.000545	-0.000544	-0.000459	-0.00117	0.000533	0.000861	0.000832	0.00201	0.00556	0.01315	0.02269	0.03646	0.04996	0.05862	0.05973	0.04896	0.03649	0.02671	0.01954	0.01458	0.01118	0.00884	0.00748	0.00702	0.00629	0.00602	0.00599	0.00634	0.00647	0.00647	0.00709
547.592	-0.00101	-8.5e-05	-0.000557	2.4e-05	-0.000305	-9.3e-05	-0.000867	-0.000543	-0.000385	-0.000638	-0.000386	-0.000701	-0.00103	-0.00075	-0.000876	0.00048	-0.000358	-0.000639	-0.000428	-0.00047	-0.000405	-0.0012	0.000529	0.000905	0.00074	0.00208	0.00524	0.01278	0.02207	0.03544	0.04862	0.05705	0.05821	0.04792	0.03573	0.02638	0.01933	0.01454	0.01114	0.00881	0.00744	0.00709	0.00644	0.00606	0.00608	0.00638	0.00661	0.0066	0.00716
548.767	-0.00094	8.3e-05	-0.000406	0.000162	-0.000322	-6.9e-05	-0.000891	-0.000564	-6.2e-05	-0.00055	-0.000332	-0.000598	-0.000878	-0.000827	-0.000861	0.000459	-0.000322	-0.000482	-0.000393	-0.000329	-0.000357	-0.00117	0.000483	0.00107	0.000871	0.0022	0.0051	0.01242	0.02152	0.0347	0.04764	0.05594	0.05718	0.04727	0.03536	0.02618	0.01918	0.01446	0.0111	0.00886	0.00761	0.00721	0.00649	0.00622	0.00621	0.00651	0.00663	0.0068	0.00727
549.942	-0.000832	8.2e-05	-0.000355	0.000273	-0.00013	2e-05	-0.000851	-0.000401	-9.1e-05	-0.000557	-0.000168	-0.000412	-0.000825	-0.00062	-0.00081	0.000556	-9.6e-05	-0.000366	-0.000255	-0.000303	-0.000285	-0.00101	0.000539	0.00107	0.000967	0.00211	0.00512	0.01231	0.02128	0.03429	0.04706	0.05543	0.05678	0.04704	0.03526	0.0262	0.01922	0.01456	0.01123	0.00902	0.00785	0.00742	0.00669	0.00648	0.00639	0.00667	0.00681	0.00696	0.0074
551.118	-0.000887	1e-05	-0.000389	0.000312	-0.00021	1.8e-05	-0.000681	-0.00038	-0.000166	-0.000362	-0.000188	-0.000358	-0.000738	-0.000608	-0.000547	0.000614	-8e-05	-0.000347	-0.000295	-0.000233	-0.000203	-0.00108	0.00058	0.00118	0.00101	0.00211	0.00513	0.01198	0.0211	0.03386	0.04684	0.05528	0.05667	0.04719	0.03531	0.02625	0.01932	0.01476	0.01126	0.00905	0.00798	0.00748	0.00673	0.00647	0.00651	0.00663	0.00687	0.00705	0.00743
552.294	-0.000942	9.5e-05	-0.000336	0.000227	-0.000216	6.7e-05	-0.000617	-0.000439	-7.1e-05	-0.000317	-0.000229	-0.000335	-0.000999	-0.000434	-0.000514	0.00057	-0.000136	-0.000335	-0.000237	-0.000223	-0.000196	-0.00108	0.000416	0.00112	0.001	0.00224	0.00511	0.01201	0.02098	0.03385	0.04693	0.05547	0.05714	0.04749	0.03548	0.0265	0.01945	0.01484	0.01129	0.00913	0.00801	0.00745	0.00671	0.00644	0.00648	0.00664	0.00686	0.00697	0.0074
553.47	-0.000767	0.000151	-0.000233	0.000293	-0.000115	0.000115	-0.000455	-0.000312	-3.1e-05	-0.000246	-0.000125	-0.000332	-0.00089	-0.000281	-0.000477	0.000728	-6.3e-05	-0.000231	-7.5e-05	-0.000175	-0.000114	-0.000932	0.000437	0.0012	0.000996	0.00217	0.0053	0.01227	0.02143	0.03424	0.0476	0.05629	0.05798	0.04836	0.03632	0.02698	0.0198	0.01511	0.01157	0.00932	0.00823	0.00756	0.00678	0.00657	0.00667	0.00676	0.00697	0.00711	0.00745
554.646	-0.00091	0.000189	-0.000229	0.000382	6.5e-05	0.000159	-0.000521	-0.000199	6.3e-05	-0.000235	-7.1e-05	-0.000347	-0.000821	-0.000278	-0.000368	0.0008	3e-05	-0.000198	-0.000113	-9.1e-05	-3.9e-05	-0.001	0.000581	0.00138	0.001	0.00225	0.00517	0.01229	0.02157	0.03482	0.04833	0.05747	0.05912	0.04941	0.03707	0.02768	0.02021	0.01537	0.0118	0.00948	0.00823	0.00759	0.00676	0.00663	0.0067	0.00679	0.00698	0.00714	0.00738
555.822	-0.000863	0.000211	-0.00025	0.00045	5.1e-05	0.00024	-0.00051	-0.000146	-4e-06	-0.000201	-5.2e-05	-0.000336	-0.000565	-0.000146	-0.000362	0.000778	-4e-05	-0.000103	-4.1e-05	-6.5e-05	-1.5e-05	-0.00101	0.000435	0.00141	0.00116	0.00229	0.00519	0.01242	0.02188	0.03531	0.04921	0.05869	0.06047	0.05055	0.038	0.02835	0.02049	0.0156	0.01189	0.00958	0.0083	0.00757	0.00674	0.00655	0.00659	0.00672	0.00686	0.00698	0.00725
556.998	-0.000737	0.00011	-0.000126	0.000273	0.000123	0.000322	-0.0003	4e-05	5.3e-05	-0.000139	-4.4e-05	-0.000294	-0.000503	-0.000197	-0.000231	0.000829	-2.5e-05	-0.000109	1.4e-05	2e-05	5.9e-05	-0.000862	0.000543	0.00145	0.0011	0.00238	0.00528	0.0127	0.02244	0.03615	0.0505	0.06049	0.06257	0.05253	0.03931	0.0293	0.02121	0.01612	0.01223	0.00973	0.00848	0.00768	0.00681	0.00652	0.00665	0.00669	0.00693	0.00699	0.00727
558.174	-0.000746	0.000198	-9e-06	0.000479	0.000179	0.000315	-0.00026	-4.9e-05	0.000151	-4.5e-05	0.000134	-0.000166	-0.000529	-0.000126	-0.000182	0.000876	1.9e-05	4.1e-05	6e-06	0.000132	0.000108	-0.000925	0.000433	0.00159	0.00117	0.00258	0.00546	0.01295	0.02284	0.03712	0.05202	0.0625	0.06468	0.05435	0.04052	0.03033	0.02195	0.01651	0.01248	0.00996	0.00856	0.00773	0.00685	0.00654	0.00657	0.00669	0.00693	0.00701	0.00721
559.351	-0.00067	0.000403	-4e-06	0.000531	0.000197	0.00052	-0.00016	0.000172	0.000348	0.000144	0.000155	-3.4e-05	-0.000427	-5.7e-05	-4e-05	0.00104	9.3e-05	0.000103	0.00016	0.000232	0.000212	-0.000816	0.000592	0.00158	0.00121	0.00273	0.00567	0.01333	0.02357	0.03844	0.05373	0.06458	0.06675	0.05631	0.04202	0.03136	0.02263	0.01701	0.01274	0.01023	0.00873	0.00788	0.00697	0.00663	0.00652	0.00673	0.00691	0.00701	0.0072
560.528	-0.000751	0.000427	-6.3e-05	0.000623	0.000289	0.000523	-0.000214	0.000269	0.000465	0.000225	0.000288	2.3e-05	-0.000397	-2.3e-05	3.5e-05	0.00105	0.00021	0.000196	0.000211	0.000359	0.000317	-0.000724	0.000634	0.00166	0.00132	0.00296	0.00588	0.01375	0.02427	0.03959	0.05538	0.06685	0.06931	0.05851	0.04362	0.03246	0.02334	0.01758	0.01315	0.01046	0.00892	0.0078	0.00701	0.00664	0.00663	0.00664	0.00684	0.00702	0.00723
561.704	-0.000752	0.000471	-1.5e-05	0.000686	0.000134	0.000425	-8.3e-05	0.000196	0.000489	0.000305	0.000302	0.000128	-0.000363	6.3e-05	2.3e-05	0.00105	0.000204	0.000244	0.000257	0.000433	0.000374	-0.000745	0.000667	0.00161	0.00155	0.003	0.00597	0.014	0.02495	0.04051	0.05682	0.0689	0.07148	0.06043	0.04509	0.03348	0.02398	0.01801	0.01335	0.01058	0.00903	0.00792	0.007	0.0065	0.00667	0.00666	0.00681	0.00698	0.00711
562.881	-0.00045	0.000409	0.000126	0.000777	0.00031	0.000527	2e-06	0.000321	0.000542	0.000284	0.00035	0.000115	-0.000341	0.000258	0.000119	0.00101	0.000248	0.000337	0.00035	0.000439	0.00039	-0.000718	0.000465	0.00173	0.00148	0.00307	0.0062	0.01444	0.02536	0.04135	0.05825	0.07085	0.07347	0.06251	0.04638	0.03446	0.02456	0.01841	0.0136	0.01073	0.00895	0.00793	0.00694	0.00652	0.00667	0.00651	0.00671	0.00694	0.00699
564.058	-0.000555	0.000507	5.7e-05	0.000631	0.000287	0.000461	-4e-05	0.000349	0.000475	0.000311	0.000359	7.7e-05	-0.000335	0.000215	0.000109	0.000983	0.000162	0.000276	0.000327	0.000436	0.000442	-0.000648	0.000587	0.00159	0.00157	0.00319	0.00622	0.01455	0.02583	0.04184	0.05927	0.07214	0.07503	0.0638	0.04733	0.03503	0.02504	0.01852	0.01371	0.0108	0.00894	0.00778	0.00677	0.00634	0.00644	0.00645	0.00664	0.00675	0.00674
565.236	-0.000652	0.000598	0.00013	0.000678	0.000308	0.000588	0.000106	0.000318	0.0006	0.000525	0.000509	0.000117	-0.000232	0.000349	0.000216	0.000953	0.000228	0.000412	0.000362	0.000457	0.00045	-0.000454	0.000497	0.00173	0.00149	0.00314	0.00625	0.01453	0.02594	0.04234	0.05978	0.07323	0.07612	0.06487	0.04802	0.0356	0.02533	0.0188	0.01375	0.01083	0.0089	0.00782	0.00677	0.00628	0.0064	0.00628	0.00655	0.00666	0.00665
566.413	-0.000646	0.000515	0.000123	0.000557	0.000359	0.000629	5e-05	0.000505	0.000745	0.000481	0.00047	0.000238	-0.000159	0.000344	0.000178	0.00106	0.000245	0.000431	0.000389	0.000469	0.000429	-0.000425	0.000537	0.0018	0.00144	0.00328	0.00625	0.01458	0.02598	0.04237	0.05967	0.07344	0.07633	0.06517	0.04824	0.03583	0.02544	0.01876	0.01375	0.01078	0.00889	0.0077	0.00665	0.00622	0.00634	0.0062	0.0064	0.0066	0.00653
567.591	-0.000567	0.000694	0.000277	0.000651	0.000448	0.000781	0.000214	0.000651	0.00073	0.000721	0.00061	0.000282	-0.000137	0.000372	0.000345	0.00102	0.000347	0.000467	0.000502	0.000626	0.000636	-0.000447	0.000495	0.00182	0.00148	0.00324	0.00621	0.01433	0.02566	0.04184	0.05919	0.07269	0.07575	0.06472	0.04802	0.03565	0.02523	0.01874	0.0136	0.01086	0.00888	0.00768	0.00672	0.00624	0.00626	0.00619	0.00643	0.00656	0.00654
568.768	-0.000325	0.000613	0.000406	0.000847	0.000563	0.000696	0.000212	0.000713	0.00084	0.000847	0.000536	0.000293	-3.5e-05	0.000565	0.000436	0.00106	0.000453	0.000576	0.00056	0.000686	0.000633	-0.000177	0.000528	0.00179	0.00144	0.00331	0.00617	0.01401	0.02497	0.04083	0.05778	0.07121	0.07418	0.06363	0.04711	0.03494	0.02487	0.01841	0.01342	0.01066	0.00876	0.00755	0.00669	0.00621	0.00628	0.00612	0.00638	0.0066	0.0065
569.946	-0.000292	0.000484	0.000259	0.00086	0.000539	0.000576	0.000127	0.000796	0.000875	0.000737	0.000531	0.000252	7.9e-05	0.000506	0.000394	0.00104	0.000393	0.000587	0.000543	0.000663	0.000641	-0.000146	0.000507	0.00166	0.00144	0.00325	0.00595	0.01339	0.02404	0.03936	0.05559	0.0686	0.07152	0.06142	0.04558	0.03377	0.02399	0.01787	0.01291	0.01037	0.00855	0.00726	0.00644	0.00594	0.00617	0.00593	0.00618	0.00635	0.0063
571.124	-0.000124	0.000586	0.000216	0.000839	0.000559	0.000685	0.000195	0.000712	0.000937	0.000728	0.00059	0.000328	4e-06	0.000526	0.0005	0.00102	0.000484	0.000569	0.000577	0.000728	0.000705	-0.000137	0.000689	0.00174	0.00144	0.00325	0.00562	0.01281	0.02295	0.03745	0.05302	0.06536	0.06835	0.05876	0.04358	0.03247	0.02308	0.01716	0.01243	0.01005	0.00832	0.00716	0.00632	0.00593	0.00606	0.00587	0.00615	0.00634	0.00622
572.302	-0.000454	0.000582	0.000149	0.000862	0.000484	0.000689	0.0003	0.000817	0.000854	0.00074	0.000655	0.000441	1.1e-05	0.000647	0.000322	0.00101	0.000322	0.000685	0.000589	0.000745	0.000729	-0.000126	0.000638	0.00168	0.00156	0.00298	0.00557	0.01209	0.02175	0.03528	0.04992	0.06169	0.06443	0.05545	0.04115	0.03075	0.02183	0.01632	0.01189	0.00959	0.00811	0.00694	0.00618	0.00573	0.00592	0.00573	0.00597	0.00627	0.00607
573.48	-0.00026	0.000492	0.000192	0.000958	0.000589	0.000688	0.000415	0.000745	0.000938	0.000807	0.000816	0.000467	7.5e-05	0.000655	0.000493	0.00102	0.000304	0.000821	0.00065	0.000845	0.000785	-0.000109	0.000762	0.00167	0.00138	0.00298	0.00503	0.0115	0.02035	0.03285	0.04654	0.0576	0.06013	0.05186	0.03862	0.02887	0.02058	0.01545	0.01127	0.00922	0.00773	0.00672	0.00608	0.00565	0.00581	0.00572	0.00601	0.00622	0.00608
574.658	-0.000252	0.000515	0.000217	0.000941	0.000604	0.000615	0.000347	0.000845	0.000994	0.000984	0.000909	0.000357	6.8e-05	0.000488	0.000447	0.00105	0.000395	0.000864	0.000664	0.000797	0.000746	-0.000127	0.000701	0.00145	0.00114	0.00281	0.00458	0.01065	0.01882	0.03029	0.04275	0.05311	0.05536	0.04799	0.03568	0.0267	0.01917	0.01439	0.01054	0.00867	0.00745	0.00635	0.00595	0.00547	0.00564	0.00558	0.00583	0.00604	0.00583
575.837	-0.000166	0.000579	0.000185	0.000931	0.000583	0.000917	0.000436	0.000847	0.000965	0.000974	0.000805	0.000379	0.000131	0.000586	0.000594	0.00101	0.000419	0.00078	0.000662	0.00087	0.000726	-1e-06	0.000648	0.0014	0.0012	0.00272	0.00415	0.00994	0.01727	0.02781	0.03935	0.04871	0.05078	0.04405	0.03283	0.02471	0.0178	0.01339	0.00984	0.00834	0.00713	0.00622	0.00576	0.00539	0.00548	0.00546	0.00576	0.00593	0.00578
577.015	-0.000308	0.000548	0.000252	0.000917	0.000571	0.000705	0.000532	0.00098	0.000906	0.0012	0.000944	0.000278	0.000268	0.000626	0.000461	0.000869	0.00038	0.000774	0.000709	0.000835	0.000781	-4.6e-05	0.000757	0.0013	0.00124	0.00256	0.00399	0.009	0.01582	0.02537	0.03568	0.0443	0.04634	0.04022	0.03016	0.02261	0.01634	0.0124	0.00925	0.0079	0.00686	0.006	0.00563	0.00525	0.00539	0.00537	0.00567	0.00582	0.00563
578.194	-0.000125	0.000664	0.000107	0.00107	0.000623	0.000863	0.000428	0.000945	0.00105	0.00137	0.00086	0.000336	0.000148	0.000742	0.000657	0.000954	0.000247	0.000765	0.000686	0.000845	0.000806	-2e-06	0.000594	0.0013	0.00131	0.00244	0.00369	0.00824	0.01436	0.02313	0.03241	0.04041	0.04225	0.0367	0.02751	0.0207	0.015	0.01145	0.00853	0.00751	0.00647	0.00587	0.00548	0.00504	0.00526	0.00529	0.0055	0.00576	0.00544
579.373	-0.000254	0.0005	0.000122	0.000808	0.000701	0.000629	0.000515	0.00101	0.00102	0.00113	0.000756	0.000286	8.4e-05	0.000736	0.000505	0.000775	0.000293	0.00072	0.000701	0.00077	0.000777	-2.1e-05	0.000697	0.00119	0.00106	0.00238	0.0033	0.00741	0.01296	0.02069	0.02923	0.03632	0.03792	0.03306	0.02484	0.01893	0.01367	0.0105	0.00787	0.00702	0.00616	0.0056	0.00519	0.00486	0.00504	0.00509	0.00527	0.00553	0.00529
580.552	-0.0002	0.000454	4.7e-05	0.000814	0.000694	0.000562	0.000536	0.000909	0.00104	0.00114	0.000747	0.000263	0.000185	0.000814	0.000495	0.000633	0.000238	0.000667	0.00069	0.000782	0.000668	6.7e-05	0.000559	0.00102	0.00114	0.00225	0.00305	0.00673	0.01167	0.01857	0.02608	0.03254	0.03401	0.02975	0.02234	0.0171	0.0125	0.00966	0.0072	0.00662	0.00579	0.00522	0.00493	0.00461	0.00485	0.00482	0.00508	0.00537	0.00507
581.731	0.000126	0.000448	0.000339	0.000914	0.000722	0.000664	0.000546	0.000891	0.00121	0.00122	0.000848	0.000286	0.000202	0.000938	0.000541	0.000637	0.000333	0.000859	0.00077	0.000914	0.000789	8.6e-05	0.000677	0.0011	0.00121	0.002	0.00281	0.00626	0.01068	0.01688	0.02381	0.02972	0.03105	0.02732	0.02062	0.01573	0.01171	0.00907	0.00687	0.00637	0.00567	0.00509	0.00489	0.00465	0.0049	0.00488	0.0051	0.00534	0.00503
582.91	3.6e-05	0.000482	0.000164	0.000921	0.000702	0.000622	0.000528	0.00101	0.00107	0.00132	0.000866	0.000341	0.000244	0.000874	0.000568	0.000541	0.000435	0.000823	0.000743	0.000854	0.000777	0.000117	0.000611	0.000982	0.000983	0.00188	0.00249	0.00575	0.00972	0.01544	0.02153	0.02704	0.02824	0.02474	0.01881	0.01455	0.01079	0.00838	0.00639	0.00614	0.00538	0.00496	0.00474	0.00446	0.00463	0.00471	0.00493	0.00525	0.00498
584.09	-2.1e-05	0.000593	0.000189	0.001	0.000682	0.000633	0.000616	0.000985	0.00108	0.00125	0.000789	0.000335	0.000394	0.00109	0.000732	0.000584	0.000503	0.000968	0.000786	0.000851	0.000772	7.3e-05	0.000483	0.00103	0.00103	0.00177	0.00234	0.00528	0.00891	0.01408	0.0195	0.02442	0.02551	0.02261	0.01733	0.01349	0.01008	0.00781	0.00603	0.00586	0.00531	0.00485	0.00468	0.0044	0.00464	0.00474	0.00488	0.00523	0.00491
585.269	-0.000174	0.000536	0.000101	0.000832	0.000644	0.000567	0.000677	0.000917	0.00104	0.00118	0.000821	0.000136	0.000291	0.000863	0.000622	0.000544	0.0003	0.000783	0.000721	0.000814	0.000761	0.000133	0.000376	0.000885	0.000932	0.00182	0.00205	0.00476	0.00795	0.01269	0.01745	0.02205	0.02306	0.0205	0.01563	0.01222	0.00914	0.00719	0.00559	0.00548	0.00493	0.00447	0.00443	0.00416	0.00441	0.00445	0.00461	0.0049	0.0046
586.449	3.4e-05	0.00038	9.8e-05	0.000836	0.000686	0.000632	0.000719	0.000932	0.000993	0.00108	0.000688	0.000133	0.000234	0.000683	0.000717	0.000512	0.000214	0.000835	0.000716	0.000773	0.000709	9.4e-05	0.000533	0.000737	0.000858	0.0018	0.00199	0.0044	0.00723	0.01142	0.01586	0.02019	0.02102	0.01871	0.0144	0.01116	0.00851	0.00666	0.00517	0.0052	0.00473	0.0044	0.00429	0.00413	0.00434	0.00432	0.00448	0.00482	0.0045
587.629	0.000187	0.000474	0.000219	0.000857	0.000706	0.00048	0.000726	0.000977	0.000982	0.00111	0.000818	0.000358	0.000238	0.000879	0.000712	0.000518	0.000283	0.00078	0.000783	0.000812	0.000747	0.000205	0.000559	0.000796	0.000927	0.00166	0.00193	0.00408	0.00663	0.01042	0.01455	0.01833	0.01927	0.01729	0.01332	0.01036	0.00802	0.00622	0.00487	0.00509	0.00452	0.00428	0.00425	0.00407	0.00421	0.00434	0.00451	0.00481	0.00447
588.809	4.9e-05	0.000402	7.2e-05	0.000713	0.000555	0.000501	0.000946	0.000986	0.000989	0.00111	0.000682	0.000121	0.000118	0.000889	0.000616	0.000276	0.000223	0.00078	0.000665	0.000777	0.000641	0.000232	0.000508	0.000753	0.000634	0.00161	0.00167	0.00386	0.00621	0.00941	0.0132	0.01674	0.01753	0.0158	0.01226	0.00974	0.00748	0.00581	0.00457	0.00472	0.00431	0.00411	0.00406	0.00392	0.00401	0.00415	0.00428	0.00466	0.0043
589.989	8.8e-05	0.000338	1.8e-05	0.000587	0.000718	0.000248	0.000669	0.000938	0.000867	0.0012	0.000671	0.000135	0.000248	0.000735	0.000584	0.000238	0.000146	0.000663	0.000652	0.000689	0.000644	0.000346	0.000396	0.000546	0.000845	0.00139	0.00141	0.00338	0.00581	0.0086	0.01211	0.01535	0.01599	0.01445	0.01122	0.00901	0.0068	0.00541	0.00417	0.00452	0.00412	0.00375	0.00387	0.00366	0.00373	0.00396	0.00406	0.00445	0.0041
591.169	0.000255	0.000323	-8.5e-05	0.000857	0.000625	0.000293	0.000715	0.00102	0.00089	0.00131	0.000765	7.9e-05	0.000144	0.000702	0.000678	0.000341	0.000181	0.000815	0.000679	0.000772	0.000664	0.000251	0.000409	0.000516	0.000738	0.00137	0.0016	0.00308	0.00553	0.00819	0.01119	0.0145	0.01523	0.01392	0.01076	0.00842	0.00667	0.00512	0.00405	0.00461	0.00409	0.00384	0.00392	0.00363	0.00378	0.00393	0.00405	0.00439	0.00414
592.349	0.000365	0.000425	4e-05	0.000852	0.000574	0.000357	0.0007	0.000895	0.000987	0.00125	0.000642	9.6e-05	0.000145	0.000792	0.000645	0.000311	0.00022	0.000725	0.000738	0.000708	0.000673	0.000296	0.000667	0.000713	0.00075	0.00148	0.00149	0.00291	0.00505	0.00762	0.01054	0.0134	0.01427	0.01286	0.01023	0.00805	0.00628	0.00486	0.00383	0.0044	0.00403	0.00367	0.00385	0.00368	0.00378	0.00396	0.00391	0.00435	0.00402
593.53	-2.6e-05	0.000271	-4e-06	0.000739	0.000562	0.000266	0.000673	0.000595	0.000847	0.0012	0.000768	9.7e-05	6.4e-05	0.000925	0.000468	0.000206	-2e-06	0.000641	0.000599	0.000616	0.000494	0.00016	0.000489	0.000402	0.00058	0.00123	0.00141	0.00276	0.0047	0.00701	0.00962	0.01227	0.01316	0.01181	0.0093	0.00752	0.00585	0.00445	0.00347	0.00411	0.00367	0.00344	0.00361	0.00343	0.00345	0.00365	0.00362	0.004	0.00376
594.71	3e-05	3e-05	-1.6e-05	0.000659	0.000502	0.000228	0.00071	0.000625	0.000807	0.0011	0.000679	7.2e-05	0.000212	0.00072	0.000649	0.000192	0.000107	0.00064	0.000528	0.000566	0.000475	8.8e-05	0.000413	0.000357	0.000623	0.00132	0.00131	0.00267	0.00434	0.00646	0.009	0.01134	0.01215	0.01109	0.00885	0.00685	0.00563	0.00418	0.00323	0.00398	0.00358	0.00326	0.00348	0.00324	0.00332	0.00356	0.00355	0.00386	0.00358
595.891	8.5e-05	0.000224	0.000127	0.000539	0.000461	7e-05	0.000701	0.000574	0.000768	0.00112	0.000633	-0.000157	0.00017	0.000745	0.00059	6.1e-05	8e-05	0.000616	0.000555	0.000554	0.000389	0.000349	0.000246	0.000432	0.000487	0.00127	0.0013	0.00239	0.00422	0.0061	0.00823	0.01079	0.01138	0.01047	0.00846	0.00655	0.00523	0.00399	0.00316	0.00378	0.00337	0.00315	0.00324	0.00323	0.00317	0.00334	0.00344	0.00373	0.00345
597.072	0.000189	0.000277	2.1e-05	0.000562	0.000457	-7.1e-05	0.000671	0.000688	0.000771	0.00103	0.000657	3.3e-05	0.00012	0.000735	0.000497	0.000133	1e-05	0.00053	0.000553	0.000583	0.000364	0.000502	0.000402	0.000191	0.000503	0.00121	0.00117	0.0023	0.00384	0.00583	0.00784	0.01029	0.01104	0.00991	0.00808	0.00633	0.00486	0.00374	0.00308	0.00373	0.00313	0.00297	0.00328	0.00302	0.00307	0.00337	0.00339	0.00355	0.00338
598.253	0.000342	0.000349	0.000109	0.000501	0.000423	-9.3e-05	0.000652	0.000638	0.000791	0.00101	0.000399	-0.000113	4.8e-05	0.000748	0.000631	-0.000114	-0.000192	0.000462	0.0005	0.000507	0.000381	0.000251	0.000481	0.000148	0.000338	0.00112	0.00105	0.00229	0.00364	0.00521	0.00726	0.0095	0.01018	0.00934	0.00755	0.00573	0.00459	0.00347	0.00295	0.00365	0.00295	0.00282	0.003	0.00284	0.00284	0.00314	0.00317	0.0034	0.00318
599.434	0.000184	0.000116	-0.000161	0.000556	0.000378	-0.000126	0.000648	0.000629	0.000641	0.000725	0.000359	-0.000147	-0.000103	0.000569	0.000484	-8.8e-05	-0.000195	0.000391	0.000342	0.000475	0.00027	0.000152	0.000198	9.5e-05	0.000256	0.000926	0.001	0.00187	0.0034	0.00477	0.00682	0.0088	0.00952	0.00865	0.00699	0.00529	0.00435	0.00323	0.00268	0.00333	0.0028	0.00269	0.00284	0.00266	0.00281	0.00288	0.00286	0.00322	0.00302
600.615	4.4e-05	-6.4e-05	-9e-05	0.000501	0.000318	-0.000117	0.000661	0.000522	0.000694	0.000974	0.000543	-0.00017	-3.7e-05	0.000609	0.000341	-0.000129	-0.000225	0.000404	0.000417	0.000423	0.000275	5e-06	0.000206	3.3e-05	0.000452	0.000976	0.000843	0.00184	0.00324	0.00463	0.00645	0.00827	0.00906	0.00818	0.00664	0.0051	0.00409	0.00306	0.00247	0.00321	0.0027	0.00256	0.00275	0.00255	0.00263	0.00279	0.00276	0.00305	0.0029
601.797	0.000393	0.000255	-0.000119	0.000353	0.00016	-0.000213	0.000694	0.000446	0.000598	0.000784	0.000317	-0.000261	0.000179	0.000643	0.000331	-0.000175	-0.00022	0.000387	0.000366	0.000379	0.000302	5.5e-05	0.000228	2.1e-05	0.000463	0.000875	0.000963	0.00164	0.00309	0.00423	0.00589	0.00776	0.00853	0.00768	0.00634	0.00479	0.00388	0.00291	0.00225	0.00312	0.00242	0.00236	0.00271	0.00242	0.00238	0.00265	0.00266	0.00288	0.00277
602.978	0.000333	3.9e-05	-8.4e-05	0.000336	0.000451	-0.000257	0.000678	0.000386	0.000695	0.000694	0.000274	-0.000329	2.9e-05	0.000634	0.000347	-0.000157	-0.000179	0.00038	0.000316	0.000281	0.000258	0.000112	0.000395	-0.000121	0.000327	0.000681	0.000685	0.00158	0.00289	0.00413	0.00552	0.00737	0.00802	0.00735	0.00582	0.00451	0.00366	0.00258	0.002	0.003	0.00231	0.00229	0.0025	0.0023	0.00222	0.00251	0.00248	0.00277	0.00263
604.16	2.8e-05	-5.4e-05	-0.00016	0.00026	4.6e-05	-0.000295	0.000737	0.000383	0.000533	0.000557	0.000393	-0.000376	-5.3e-05	0.000704	0.000143	-0.000389	-0.000227	0.000247	0.000207	0.000267	0.000137	4.8e-05	0.000215	-0.000213	0.000165	0.000532	0.000894	0.00142	0.0027	0.00372	0.00517	0.00683	0.00727	0.00673	0.00543	0.00404	0.00317	0.00224	0.00184	0.00264	0.00204	0.00195	0.00217	0.00216	0.00198	0.00234	0.0023	0.00257	0.00233
605.342	-5.7e-05	-1.3e-05	-0.000159	0.000316	0.000275	-0.000478	0.000718	0.000219	0.000499	0.00054	0.000165	-0.000236	-0.000207	0.000499	0.000168	-0.000451	-0.000275	0.000307	0.000125	0.000224	7.8e-05	-0.000194	9.5e-05	-0.000223	5.8e-05	0.000462	0.000719	0.00147	0.0026	0.00331	0.00466	0.00627	0.00678	0.00637	0.00495	0.00373	0.003	0.002	0.00165	0.00236	0.00205	0.00171	0.00197	0.00197	0.00177	0.00205	0.0021	0.00227	0.00213
606.524	0.000133	7.1e-05	-0.00012	0.000148	2.4e-05	-0.000549	0.000435	6.1e-05	0.000315	0.000405	0.000215	-0.000456	-0.00014	0.000388	0.000345	-0.00055	-0.000393	0.000256	1.3e-05	9.1e-05	3.7e-05	0.000128	3e-06	-0.000164	7.6e-05	0.000446	0.000713	0.00112	0.00217	0.00302	0.00431	0.00567	0.00633	0.00582	0.00466	0.00337	0.00259	0.00164	0.00148	0.00225	0.00163	0.00158	0.00176	0.00193	0.00162	0.00194	0.00193	0.00209	0.00194
607.706	-0.000101	-2.7e-05	-0.0002	0.00039	9.5e-05	-0.000598	0.000371	0.000116	0.000286	0.000365	0.000152	-0.000434	-0.000274	0.000305	0.000122	-0.000573	-0.000318	0.000179	5.7e-05	0.0001	-6.2e-05	-0.000138	-4.7e-05	-0.00029	-0.000309	0.000511	0.000867	0.001	0.00204	0.00292	0.00395	0.00531	0.00605	0.00544	0.00436	0.00325	0.00241	0.00151	0.00138	0.00206	0.00154	0.00143	0.00173	0.00165	0.00137	0.00181	0.00173	0.00186	0.00183
608.888	-7e-05	-9.7e-05	-0.000234	0.000307	-6.2e-05	-0.000574	0.000384	-0.000116	0.000213	0.000497	0.00013	-0.000649	-0.000315	0.000225	9.3e-05	-0.00054	-0.000242	3.5e-05	-4.5e-05	6.7e-05	-0.000184	-0.000217	-8.6e-05	-0.000211	-0.000269	0.000318	0.000783	0.000888	0.00178	0.00258	0.00367	0.00485	0.00555	0.0049	0.00386	0.00292	0.00216	0.00124	0.00112	0.00194	0.00133	0.00121	0.00152	0.0016	0.00139	0.00158	0.00153	0.00179	0.00162
610.071	0.00014	-0.00018	-0.000333	1.1e-05	-2.6e-05	-0.00072	0.000242	-0.000251	0.000178	0.000375	0.000142	-0.000758	-0.000519	0.000172	0	-0.000807	-0.000486	-0.00019	-8.1e-05	-0.000102	-0.00031	-0.000504	-0.000105	-0.000247	-0.00026	0.000138	0.000492	0.000631	0.00181	0.00224	0.00332	0.0045	0.00517	0.00453	0.00357	0.00254	0.00184	0.000918	0.000825	0.00176	0.00103	0.00104	0.00136	0.00126	0.00109	0.00129	0.0012	0.00139	0.00143
611.253	0.000221	-0.000188	-0.000514	-0.000276	-0.000146	-0.000842	0.000234	-0.000454	8e-06	0.000233	-0.000187	-0.000662	-0.000428	2.8e-05	3.2e-05	-0.000734	-0.00053	-0.000165	-0.000117	-0.000124	-0.000366	-0.000419	-9e-05	-0.000466	-0.000505	-2.6e-05	0.000393	0.00046	0.00136	0.00209	0.00316	0.00415	0.00488	0.00427	0.00319	0.00226	0.0017	0.00082	0.000844	0.00143	0.000949	0.000809	0.00123	0.00117	0.000923	0.00122	0.00112	0.00127	0.0012
612.436	0.000119	-0.000343	-0.00043	-0.000386	-0.000222	-0.00087	0.000234	-0.000415	5.2e-05	-8.4e-05	-0.000266	-0.000661	-0.000437	1.6e-05	-0.000258	-0.000835	-0.00053	-0.000291	-0.000273	-0.000211	-0.000487	-0.000501	-0.000253	-0.000335	-0.000544	-0.000132	0.000374	0.000441	0.00116	0.00187	0.00274	0.00359	0.00444	0.00383	0.00298	0.00189	0.00153	0.000751	0.000616	0.00138	0.000695	0.00056	0.000903	0.00101	0.000687	0.000974	0.000938	0.00105	0.00108
613.619	-0.000298	-0.000148	-0.00058	-0.000279	-0.000189	-0.00115	7.1e-05	-0.000543	-2.9e-05	5.9e-05	-0.000328	-0.000615	-0.000487	-0.000136	-0.000396	-0.000872	-0.000614	-0.0003	-0.000527	-0.000405	-0.000585	-0.0003	-0.000566	-0.000428	-0.000499	-0.000265	0.000254	0.000391	0.0013	0.00175	0.00227	0.00323	0.00412	0.00346	0.0027	0.00167	0.00118	0.00048	0.000483	0.00112	0.000368	0.000415	0.000668	0.000855	0.000567	0.000743	0.00059	0.00076	0.000758
614.802	-0.00044	-0.000556	-0.000646	-0.000486	-0.000326	-0.00122	8.8e-05	-0.000682	-0.000231	-0.000209	-0.000309	-0.00108	-0.000524	-0.000299	-0.000489	-0.00102	-0.000784	-0.000342	-0.000518	-0.000476	-0.000707	-0.000577	-0.000306	-0.000503	-0.000623	-0.000482	0.000352	0.000152	0.000958	0.00146	0.00216	0.00314	0.00369	0.00316	0.00237	0.00153	0.000906	0.000342	0.000292	0.000881	0.000283	0.000165	0.000518	0.000574	0.000422	0.000623	0.000478	0.000663	0.000614
615.985	-0.00029	-0.000655	-0.000747	-0.000719	-0.000462	-0.00133	-0.000181	-0.000715	-0.000335	-0.000339	-0.000604	-0.00098	-0.000536	-0.000287	-0.000652	-0.00116	-0.000895	-0.000562	-0.000681	-0.000497	-0.000699	-0.000862	-0.000641	-0.000798	-0.000894	-0.000492	6.8e-05	-9.2e-05	0.000688	0.0013	0.002	0.00273	0.00348	0.0029	0.00228	0.00131	0.000699	-0.000105	0.000145	0.000667	0.000114	-6.1e-05	0.000362	0.000417	0.000115	0.000334	0.000236	0.000401	0.000418
617.168	-0.000301	-0.000608	-0.000939	-0.000736	-0.000616	-0.00146	-0.000178	-0.000737	-0.000266	-0.000401	-0.000423	-0.00114	-0.000815	-0.00034	-0.0007	-0.00129	-0.00121	-0.000638	-0.000708	-0.000643	-0.000827	-0.000956	-0.000752	-0.000864	-0.000957	-0.00067	-4.7e-05	-0.000189	0.000608	0.000907	0.00175	0.00241	0.00313	0.00275	0.0019	0.000979	0.000466	-0.000298	-0.000131	0.000471	-0.000197	-0.000257	7.4e-05	0.000147	-0.000131	2.5e-05	3e-06	0.000191	7e-05
618.351	-0.000453	-0.00067	-0.00113	-0.0007	-0.000706	-0.00158	-0.000174	-0.000897	-0.000491	-0.000573	-0.00065	-0.00127	-0.000937	-0.000419	-0.000627	-0.00142	-0.00134	-0.000947	-0.000833	-0.000736	-0.000978	-0.00087	-0.000889	-0.000923	-0.000981	-0.000849	-0.000151	-0.000356	0.000535	0.000675	0.00157	0.00213	0.00279	0.00233	0.00162	0.000685	0.00034	-0.000308	-0.000426	0.000266	-0.000236	-0.000279	1.2e-05	8.9e-05	-0.000211	-6.4e-05	-0.000139	7.3e-05	-0.000112
619.535	-0.000995	-0.000857	-0.00102	-0.00109	-0.000881	-0.00182	-0.000557	-0.000983	-0.00076	-0.00092	-0.00069	-0.00131	-0.001	-0.000341	-0.000782	-0.00134	-0.0011	-0.000901	-0.00103	-0.000828	-0.00116	-0.00113	-0.00106	-0.000965	-0.000882	-0.00106	-0.000528	-0.000357	0.000211	0.00054	0.00126	0.00173	0.00242	0.00185	0.0013	0.000394	2e-05	-0.000573	-0.000597	5e-05	-0.000505	-0.000526	-0.000384	-0.00022	-0.0004	-0.000253	-0.000406	-0.000131	-0.000287
620.718	-0.000854	-0.000838	-0.00113	-0.00101	-0.00091	-0.00167	-0.000603	-0.00132	-0.000737	-0.000858	-0.000847	-0.00126	-0.00111	-0.000608	-0.00105	-0.00147	-0.00117	-0.000798	-0.00101	-0.000946	-0.00122	-0.000917	-0.0012	-0.00106	-0.00119	-0.00119	-0.00055	-0.000416	0.000206	0.000265	0.00106	0.00148	0.00236	0.00162	0.00109	0.000343	-0.000237	-0.000709	-0.0006	6e-06	-0.000571	-0.000701	-0.000493	-0.000364	-0.00055	-0.000408	-0.000533	-0.000224	-0.000412
621.902	-0.000663	-0.00105	-0.00107	-0.00114	-0.00115	-0.00182	-0.000856	-0.00139	-0.000953	-0.00125	-0.00106	-0.0016	-0.000935	-0.000934	-0.00112	-0.00159	-0.00152	-0.000933	-0.00118	-0.00109	-0.00134	-0.00144	-0.00122	-0.00117	-0.00135	-0.00149	-0.000644	-0.000519	3.2e-05	7.4e-05	0.000733	0.00106	0.00192	0.00149	0.000869	-2e-05	-0.000558	-0.000955	-0.000878	-0.000298	-0.000899	-0.000899	-0.000726	-0.000615	-0.000852	-0.000632	-0.000779	-0.000547	-0.000665
623.086	-0.00101	-0.00116	-0.00134	-0.00143	-0.00122	-0.00201	-0.000848	-0.00167	-0.00125	-0.00142	-0.000982	-0.00138	-0.0013	-0.00102	-0.00125	-0.00161	-0.00147	-0.00125	-0.00127	-0.00123	-0.0015	-0.00158	-0.00166	-0.0012	-0.00166	-0.00158	-0.000721	-0.000888	-0.000393	-0.000433	0.000274	0.000799	0.00147	0.00121	0.000414	-0.000284	-0.000789	-0.0012	-0.00103	-0.000652	-0.0011	-0.00121	-0.00101	-0.000786	-0.00105	-0.000951	-0.000958	-0.000714	-0.000814
624.27	-0.000933	-0.00125	-0.00137	-0.0015	-0.00147	-0.00228	-0.00103	-0.0019	-0.00147	-0.00154	-0.00101	-0.00165	-0.00135	-0.00106	-0.00148	-0.00175	-0.0018	-0.00153	-0.00161	-0.0015	-0.00164	-0.00152	-0.00154	-0.00161	-0.0015	-0.00168	-0.000849	-0.00108	-0.000559	-0.00043	2e-06	0.000629	0.00117	0.000935	8.4e-05	-0.000486	-0.000988	-0.00147	-0.00138	-0.000932	-0.00136	-0.00147	-0.00113	-0.00122	-0.00126	-0.00115	-0.00126	-0.000991	-0.000951
625.454	-0.00112	-0.00161	-0.00179	-0.00165	-0.00172	-0.00237	-0.00114	-0.00182	-0.00152	-0.00183	-0.00169	-0.00192	-0.00169	-0.00119	-0.00166	-0.00226	-0.00218	-0.00176	-0.00179	-0.00165	-0.00187	-0.0017	-0.00156	-0.00183	-0.00212	-0.002	-0.00114	-0.00143	-0.000656	-0.000515	-0.000364	0.000133	0.000657	0.000493	-0.000359	-0.000659	-0.00133	-0.00176	-0.00152	-0.00126	-0.0015	-0.00172	-0.00129	-0.00137	-0.00142	-0.00143	-0.0015	-0.00129	-0.00138
626.638	-0.00158	-0.0019	-0.00208	-0.00196	-0.00196	-0.00249	-0.00164	-0.00233	-0.00176	-0.0022	-0.00195	-0.00237	-0.00185	-0.00145	-0.00186	-0.00242	-0.00225	-0.00206	-0.00206	-0.00199	-0.00224	-0.00206	-0.00207	-0.00198	-0.00233	-0.00242	-0.00153	-0.00184	-0.00113	-0.00138	-0.000692	-0.000325	0.000193	-0.000275	-0.000769	-0.00108	-0.00175	-0.00211	-0.0018	-0.00163	-0.00179	-0.00199	-0.00184	-0.00156	-0.00192	-0.00177	-0.00183	-0.00169	-0.00169
627.823	-0.00184	-0.00202	-0.00213	-0.00236	-0.00249	-0.00305	-0.00172	-0.00275	-0.0018	-0.00241	-0.00195	-0.00267	-0.00209	-0.00177	-0.00229	-0.00246	-0.00248	-0.00237	-0.00238	-0.00224	-0.00243	-0.00217	-0.00244	-0.00222	-0.00263	-0.00258	-0.00171	-0.00215	-0.00164	-0.0015	-0.000854	-0.000881	-1e-05	-0.000699	-0.00125	-0.00139	-0.00208	-0.00245	-0.00202	-0.00186	-0.00204	-0.00224	-0.00203	-0.00192	-0.00214	-0.00209	-0.00211	-0.00189	-0.00203
629.007	-0.00192	-0.00227	-0.00243	-0.00249	-0.00256	-0.00314	-0.00199	-0.0029	-0.00237	-0.00273	-0.00238	-0.00282	-0.0025	-0.00218	-0.0025	-0.0029	-0.0028	-0.00262	-0.00276	-0.00258	-0.00279	-0.00258	-0.00267	-0.00245	-0.00298	-0.00296	-0.00223	-0.0024	-0.00186	-0.002	-0.0015	-0.00131	-0.000983	-0.00114	-0.00176	-0.00197	-0.00267	-0.0029	-0.00244	-0.00226	-0.00257	-0.0026	-0.00252	-0.00242	-0.0026	-0.00254	-0.00263	-0.00227	-0.00246
630.192	-0.00252	-0.00268	-0.00274	-0.00301	-0.00296	-0.00377	-0.00252	-0.00317	-0.00261	-0.00318	-0.00287	-0.00315	-0.00279	-0.00252	-0.003	-0.00332	-0.00295	-0.00307	-0.00323	-0.00296	-0.00311	-0.00309	-0.00308	-0.00283	-0.00347	-0.00346	-0.00256	-0.00274	-0.00215	-0.00263	-0.00215	-0.00195	-0.00156	-0.00176	-0.00217	-0.00254	-0.00315	-0.0035	-0.00281	-0.00282	-0.00294	-0.00297	-0.00287	-0.00275	-0.00291	-0.0028	-0.0029	-0.00268	-0.00264
620.718	-0.000933	-0.000218	7.6e-05	0.000235	2.6e-05	0.00027	0.000204	0.000118	0.000328	-0.000165	0.00013	-8.9e-05	-4.3e-05	-0.000133	-5e-06	0.000606	-0.000356	0.000146	0.000146	1e-05	6.6e-05	0.000117	7.9e-05	-0.00033	0.000109	-8.6e-05	-0.000125	0.000142	0.000713	0.000583	0.000701	0.000945	0.00163	0.00153	0.00127	0.00131	0.00155	0.00133	0.000986	0.000965	0.00121	0.000579	0.000536	0.000753	0.000435	0.000371	7.2e-05	6.5e-05	0.000365
621.902	-0.000151	0.000174	-0.000332	0.000114	-0.0001	0.000237	8.2e-05	0.000376	0.000118	-0.000186	-0.000227	-0.000188	2.3e-05	-0.000186	0.000128	0.000132	-0.00023	3e-05	4.4e-05	0.000117	-0.000189	0.000568	0.000626	-0.000807	-2e-05	-0.000317	8.4e-05	0.000236	0.000454	0.000165	0.00102	0.000956	0.00114	0.00106	0.00148	0.00152	0.0011	0.00108	0.00107	0.001	0.00101	0.000618	0.000615	0.000361	0.000525	0.000368	0.000332	0.000363	0.000348
623.086	-0.000487	0.000641	-0.000364	-0.000252	-8.5e-05	0.00014	0.00019	7.1e-05	-0.00019	-0.000226	0.000162	-5.1e-05	0.000207	0.000387	0.00013	-2.6e-05	-0.000366	0.000152	-3.8e-05	0.000134	-0.000187	-0.000335	0.0001	-0.000249	0.000151	-0.000243	4.4e-05	-8.5e-05	0.000718	0.00044	0.000522	0.000861	0.00125	0.000519	0.00149	0.00174	0.00149	0.00109	0.00145	0.000994	0.000608	0.000848	0.000805	0.000363	0.0003	0.000533	0.000548	-7e-06	0.000441
624.27	8e-06	0.000742	4.9e-05	-4.5e-05	0.00016	0.000386	0.000569	-5.5e-05	-4.6e-05	-0.000195	-4.7e-05	-5.1e-05	-0.000125	0.000195	0.000221	5.2e-05	7e-05	2.2e-05	3e-06	0.000115	-8.8e-05	-0.000122	0.000702	-1.8e-05	0.000166	0.000241	0.00032	0.000513	0.00053	0.00112	0.00055	0.0014	0.0012	0.00079	0.00112	0.00173	0.00191	0.00116	0.00126	0.00058	0.000993	0.000575	0.000626	0.000304	0.000412	0.000145	0.000436	0.000389	0.000559
625.454	-0.000948	0.00024	0.000133	-3.4e-05	0.000349	-0.000228	-0.000309	-0.000431	0.000491	0.000238	-2.4e-05	-0.00025	-0.000154	-0.000285	-7e-06	-1.5e-05	0.000156	-4.2e-05	8.1e-05	0.00014	7e-05	-7.9e-05	0.000223	-4.3e-05	-0.000461	0.000298	0.000215	0.000181	0.000706	0.000862	0.00047	0.00108	0.000998	0.00113	0.00104	0.00136	0.00152	0.00158	0.000746	0.000791	0.000823	0.000747	0.000331	1.3e-05	0.000426	0.000587	0.000567	0.000193	0.000171
626.638	-0.000153	0.00029	0.000349	0.000278	0.000297	-0.000263	5e-06	-0.000206	-0.000189	-0.000161	0.000278	-0.00021	0.000401	-0.000523	0.000464	-0.000135	-6.2e-05	0.000105	0.000137	5.8e-05	-3.5e-05	0.000112	-0.000185	-0.000299	-0.000101	-4.9e-05	0.000268	0.000533	0.000691	0.000699	0.000411	0.000985	0.00121	0.000871	0.000888	0.00148	0.00104	0.00128	0.00119	0.000968	0.000689	0.000778	0.000801	0.000478	0.000506	0.000641	0.000638	0.000659	0.000234
627.823	-0.000388	7.1e-05	4.8e-05	-0.000211	0.000179	-6.6e-05	-5.1e-05	8.8e-05	8.5e-05	-0.000511	-0.000153	0.000185	2.7e-05	8.4e-05	-5.2e-05	-4.2e-05	0.000222	0.000225	0.00012	0.000115	-6.8e-05	-0.000221	0.000533	5.3e-05	0.000326	-0.000339	0.000241	4.3e-05	0.00104	0.000711	0.000741	0.000801	0.000918	0.000555	0.000985	0.00131	0.0014	0.00129	0.000472	0.000484	0.000821	0.000978	0.000934	0.000424	-7.9e-05	0.000663	0.000379	0.000147	0.000238
629.007	0.000274	0.000342	4e-06	0.000175	0.000314	-0.000166	0.000143	0.000126	-0.00014	8.8e-05	-0.000322	0.000349	-7.5e-05	0.000109	0.000592	0.000154	-0.000139	0.000103	7e-05	8.4e-05	-0.0001	0.000272	0.000176	-0.000179	0.000272	0.000312	0.000359	2e-05	0.000439	-9.9e-05	0.000719	0.000733	0.000839	0.000837	0.00118	0.000889	0.000964	0.00126	0.000798	0.000548	0.00105	0.000996	0.000497	0.000422	2.4e-05	0.000569	0.000138	-8.7e-05	0.000379
630.192	-0.000373	0.000611	-5.2e-05	-2.8e-05	0.000255	0.000106	-0.000264	0.000522	-0.000349	2.9e-05	0.000262	-0.000333	-0.000153	9e-06	-0.000192	0.000431	-0.000191	-5e-06	-0.000102	6.2e-05	-0.000167	4.1e-05	0.000157	-0.000432	9.7e-05	0.000747	1e-05	-3.1e-05	-5e-06	7.4e-05	0.000512	0.000683	0.000915	0.000988	0.000874	0.00133	0.00115	0.00127	0.000704	0.000638	0.000278	0.00089	0.000874	0.000534	7e-06	0.000292	0.000142	0.000174	0.00023
[truncated: 36 more columns]

## Sheet: Figure 4b
Figure 4b
	-32	-30.4	-28.8	-27.2	-25.6	-24	-22.4	-20.8	-19.2	-17.6	-16	-14.4	-12.8	-11.2	-9.6	-8	-6.4	-4.8	-3.2	-1.6	0	0.1	0.202	0.305	0.41	0.516	0.624	0.734	0.846	0.96	1.08	1.19	1.31	1.43	1.56	1.68	1.81	1.94	2.07	2.2	2.33	2.47	2.61	2.75	2.9	3.04	3.19	3.34	3.49
450.515	-0.000411	-0.000118	9.7e-05	0.000154	-8.7e-05	0.000142	-0.000241	-2.6e-05	6.9e-05	-0.000168	-0.000152	-4.3e-05	-0.000132	-6.1e-05	-0.000666	0.000232	1.5e-05	7.4e-05	0.000119	-5.7e-05	0.000227	0.000278	-5.8e-05	6.3e-05	-0.000196	0.000183	0.000867	0.000767	0.00273	0.000121	0.00173	0.0018	0.00196	0.00175	0.00169	0.00153	0.0014	0.0013	0.000805	0.000822	0.000875	0.000696	0.000547	0.000645	0.00011	0.000351	0.000417	0.000571	0.000108
451.679	8e-05	0.000336	-7.9e-05	0.00019	0.000144	-0.000239	-0.000146	-0.000127	-0.000198	9e-05	-0.000245	-0.000178	-5.1e-05	0.000119	-0.000386	4.6e-05	-4e-05	-1.1e-05	0.000136	-7e-05	0.000264	-2.5e-05	-9.9e-05	0.000369	7.7e-05	0.000338	0.000791	0.000991	0.00283	0.000243	0.00199	0.00199	0.00191	0.00168	0.00201	0.00179	0.00148	0.00131	0.000914	0.000586	0.000974	0.001	0.000336	0.000291	0.000319	0.000785	0.000522	0.000123	0.000193
452.843	-0.000414	-0.00016	3.1e-05	0.00013	0.00021	3.3e-05	-0.000149	-0.000155	-0.000234	-0.00023	-0.000215	-0.000257	-0.000168	-0.000162	-0.000566	-1.5e-05	-5.8e-05	-1.9e-05	0.000182	-6.4e-05	0.000258	-8.5e-05	-5.9e-05	0.000193	-0.00038	0.000492	0.000612	0.0011	0.00293	0.00047	0.00198	0.00206	0.00215	0.00209	0.0023	0.00164	0.00154	0.00157	0.000936	0.001	0.000796	0.00088	0.000382	0.000518	0.000323	0.000632	0.00056	0.000102	9.9e-05
454.007	-0.000444	-0.000234	-1e-05	6.3e-05	-2.2e-05	0.000118	-5.7e-05	-0.000386	1e-06	-0.000347	-0.000126	-0.000175	8.9e-05	-0.000287	-0.000574	0.000197	-1.1e-05	-1.6e-05	8.4e-05	-3.9e-05	0.000215	5.6e-05	-0.000291	0.000175	-1.2e-05	0.00036	0.00082	0.00088	0.00326		0.00214	0.00216	0.00244	0.00226	0.00213	0.0017	0.00173	0.00157	0.000796	0.00113	0.00113	0.000762	0.000747	0.000806	0.000556	0.000582	0.000353	0.000772	0.000101
455.172	-0.000189	-0.000282	0.000127	-0.000171	-0.000189	4.6e-05	-3.7e-05	-0.000253	-0.000126	-0.000441	-0.000132	-0.000386	-0.00018	-1.4e-05	-0.00065	0.000329	-6.2e-05	-4.2e-05	9e-05	-7.7e-05	0.000261	-0.000102	0.000186	0.000331	0.000182	0.000395	0.000779	0.0011	0.00343	0.000672	0.00222	0.00277	0.00248	0.00255	0.00248	0.00191	0.0019	0.00149	0.00114	0.00111	0.00118	0.000568	0.000616	0.000925	0.000432	0.00067	0.000506	0.000426	0.000338
456.336	-0.000129	-0.000232	0.000181	-4.5e-05	-3.5e-05	4.6e-05	0.000108	-7.5e-05	-1.9e-05	5.1e-05	-0.000359	-0.000344	-0.000105	2e-05	-0.00052	0.000147	-0.000133	2.7e-05	0.00013	-8.1e-05	0.000243	-0.000183	2.3e-05	8e-05	-0.000171	0.000485	0.000918	0.00118	0.0034	0.000327	0.00224	0.00237	0.00272	0.00255	0.00275	0.00221	0.00192	0.00158	0.00141	0.00112	0.00119	0.00102	0.000566	0.000836	0.000369	0.000738	0.000619	0.000577	0.000402
457.501	4e-06	-6e-05	9.3e-05	8.7e-05	0.000155	-6e-06	-0.00013	-0.000267	-0.00016	-6.1e-05	-0.000306	-0.000317	1e-05	-5.3e-05	-0.000279	0.000123	1e-06	-6.5e-05	0.000104	-8.5e-05	0.000236	-0.000185	-7.3e-05	0.000322	-0.00011	0.000422	0.000706	0.00118	0.00347	0.00073	0.00239	0.00283	0.00316	0.00263	0.00282	0.00254	0.00185	0.00204	0.00133	0.00115	0.00124	0.00113	0.000673	0.000767	0.000413	0.000618	0.000493	0.00064	0.000268
458.666	0.000111	-0.000275	0.000354	-1e-05	1.7e-05	0.000196	3.8e-05	-5.6e-05	4e-05	-0.000312	-0.00022	-0.000346	5.2e-05	-7.3e-05	-0.000639	-3.5e-05	-7.3e-05	-6.2e-05	9.5e-05	-9.1e-05	0.000175	-0.00011	-8e-05	0.000121	5.3e-05	0.000426	0.000838	0.00129	0.00362	0.000911	0.00284	0.00292	0.00313	0.00303	0.00288	0.0026	0.00214	0.002	0.00167	0.0013	0.00135	0.00107	0.000858	0.00102	0.000306	0.000663	0.000656	0.000659	0.000338
459.831	-0.000148	-0.0003	0.000111	-0.000112	-0.000123	0.00014	-2.4e-05	0.000109	0.000149	-0.000232	-0.000109	-0.000138	-0.000139	-0.000193	-0.00045	0.000286	-0.000209	-9.3e-05	9.1e-05	-5.4e-05	0.000163	-8.6e-05	-5.1e-05	0.000122	6.2e-05	0.000626	0.000992	0.0012	0.00373	0.00103	0.00274	0.00288	0.00338	0.00325	0.00315	0.00273	0.00239	0.00189	0.00173	0.00153	0.00145	0.00121	0.000821	0.000784	0.000789	0.000933	0.000825	0.000535	0.000237
460.996	-2.7e-05	3e-05	-0.00019	5.7e-05	-8.1e-05	-2.4e-05	-4.7e-05	-0.00027	-7e-05	-5.7e-05	-0.000439	-0.000228	-9.5e-05	-0.000145	-0.000406	6.4e-05	5.9e-05	0	0.000118	-8.5e-05	0.000242	-0.000125	-0.000157	0.000593	-8.9e-05	0.000479	0.00112	0.00111	0.0038	0.00112	0.00308	0.00332	0.00364	0.00339	0.00339	0.00303	0.00229	0.0023	0.00151	0.00143	0.00141	0.00122	0.000989	0.00108	0.000567	0.000881	0.000644	0.000631	0.000303
462.161	-0.000213	0.000233	0.000125	3.9e-05	-4e-05	-0.000109	-0.000129	-0.00015	-2.3e-05	-0.00026	-0.000237	-0.000417	-0.000105	-5.1e-05	-0.000605	0.000149	-8.1e-05	1.5e-05	7.3e-05	-9.8e-05	0.000225	0.000195	-9.2e-05	0.000201	0.000133	0.000572	0.00125	0.00125	0.004	0.00127	0.00283	0.00361	0.00354	0.00376	0.00351	0.00304	0.00237	0.00235	0.00153	0.00157	0.00158	0.000997	0.00087	0.00107	0.000476	0.000785	0.000572	0.000616	0.000559
463.327	-7.7e-05	-0.000155	-0.000145	-0.000136	-6.4e-05	-2e-05	6.3e-05	-0.000381	2.4e-05	0.000179	-0.000355	-0.000151	-0.000269	-2e-06	-0.000332	0.000459	-3e-06	5.7e-05	0.000125	-6.2e-05	0.000166	0.000223	-0.000315	0.000313	1.5e-05	0.000367	0.00119	0.00139	0.00376	0.00121	0.00311	0.00385	0.00364	0.00383	0.00362	0.00303	0.00278	0.0026	0.00184	0.00168	0.00165	0.0014	0.000889	0.001	0.000674	0.00125	0.000603	0.000839	0.000533
464.492	-1.3e-05	-0.000123	5.8e-05	-1.7e-05	-0.000179	7e-05	-0.000221	-0.000236	0.000154	2.4e-05	-0.00019	-0.000258	9e-06	8.2e-05	-0.000443	0.00018	8e-06	2.1e-05	0.000128	-4.3e-05	0.000212	-9.2e-05	-0.000124	0.00018	-0.000146	0.000558	0.0011	0.0014	0.00403	0.00118	0.00322	0.00385	0.00403	0.00413	0.00387	0.00337	0.00306	0.00253	0.0022	0.00197	0.00158	0.0014	0.00119	0.00118	0.000768	0.00093	0.000876	0.000865	0.000345
465.658	-0.000376	-0.000128	4e-06	-5.9e-05	-6.6e-05	0.000135	2.5e-05	-0.000108	0.000104	-0.000245	-0.000252	-0.000225	-0.000136	5.6e-05	-0.000736	0.000127	8.4e-05	-8.9e-05	0.000107	-6e-05	0.000183	-0.000186	-7.2e-05	0.00035	-0.000143	0.000694	0.000943	0.00162	0.00406	0.00165	0.00336	0.00426	0.00425	0.00429	0.00388	0.00346	0.00317	0.00269	0.00216	0.00204	0.00188	0.00177	0.00147	0.00133	0.000708	0.000869	0.000868	0.000492	0.00036
466.824	-0.000209	1e-06	0.000266	-0.000167	-0.000107	0.000266	0.000209	-0.000154	-7.3e-05	-0.000393	-0.000372	-0.000398	3.4e-05	-0.000136	-0.000498	0.000111	-3e-05	-2.2e-05	0.000108	-6.7e-05	0.000135	-9.8e-05	0.000171	9.7e-05	-4e-06	0.0007	0.00117	0.00162	0.004	0.00176	0.00361	0.00405	0.00448	0.00426	0.00428	0.0038	0.00311	0.00291	0.00231	0.00192	0.00178	0.0018	0.00129	0.00144	0.000942	0.00106	0.000856	0.000758	0.000611
467.99	-8.5e-05	2e-05	-1.6e-05	2.9e-05	-3.3e-05	-2.2e-05	9e-06	-0.000214	-0.000106	-0.000216	-0.000353	-0.000322	1.1e-05	1e-05	-0.000313	0.000368	-7.6e-05	-0.000148	0.000118	-0.000109	0.000118	0.000285	-9e-06	0.000309	0.000195	0.000472	0.0013	0.00159	0.00428	0.00207	0.00371	0.00433	0.00468	0.00451	0.00444	0.00406	0.00332	0.00315	0.00231	0.00187	0.00207	0.00181	0.00115	0.00116	0.000881	0.00112	0.000833	0.000728	0.000586
469.156	-0.000104	8.7e-05	4e-05	1.3e-05	-1.4e-05	-0.000105	-0.000179	-0.000399	-0.000167	-7.5e-05	-0.000346	-0.000197	-0.000304	3.5e-05	-0.000348	0.000227	0.000106	-2.3e-05	-3e-06	-4.8e-05	0.000209	9.1e-05	0.000108	0.000407	5e-06	0.000672	0.00119	0.00174	0.00449	0.00204	0.00401	0.00444	0.00482	0.0047	0.00458	0.00425	0.00346	0.00309	0.00251	0.0019	0.00213	0.00176	0.00151	0.00137	0.000971	0.00132	0.000937	0.000797	0.000426
470.322	-0.000594	3.5e-05	0.000169	-8.6e-05	-4.3e-05	-7.3e-05	3.3e-05	-0.000113	0.000137	-0.000145	-0.000344	-0.000357	-0.000275	-2.3e-05	-0.000282	0.000156	1.7e-05	-3e-05	7.1e-05	-8.5e-05	0.000197	-3.7e-05	0.000109	8.8e-05	3e-06	0.000589	0.00123	0.00201	0.00422	0.00224	0.00412	0.0048	0.0051	0.00522	0.00505	0.00439	0.00358	0.00337	0.00276	0.0022	0.00227	0.00185	0.00125	0.00132	0.00085	0.00117	0.00112	0.000803	0.000491
471.488	-0.000647	3e-06	0.000186	3.3e-05	4e-05	7.5e-05	-0.000104	-4.3e-05	-0.000131	-0.000263	-0.000228	-0.00043	-0.000107	-0.000116	-0.000432	0.000301	-0.000134	-2.6e-05	0.000123	-8.5e-05	8.5e-05	-6.7e-05	2.6e-05	0.00019	4.3e-05	0.000727	0.00144	0.00196	0.00467	0.00232	0.00422	0.00494	0.0054	0.00554	0.00526	0.00473	0.00394	0.0034	0.00294	0.00238	0.00223	0.00202	0.00168	0.00172	0.000979	0.00125	0.000997	0.000643	0.000622
472.655	-0.000417	0.00016	6.9e-05	2.8e-05	-0.0001	4.4e-05	-8.5e-05	4e-05	-8.6e-05	-0.000187	-0.000409	-0.00039	-3.2e-05	-0.000194	-0.000741	0.000286	-3e-05	-7.6e-05	8.2e-05	-0.000121	0.000214	4.4e-05	0.000104	0.000207	0.000266	0.000797	0.00147	0.00194	0.00441	0.00257	0.00414	0.00486	0.00564	0.00556	0.00555	0.00482	0.00417	0.00341	0.0032	0.00248	0.00221	0.00209	0.00184	0.00151	0.00133	0.00137	0.00133	0.00104	0.000787
473.821	-3.3e-05	0.000158	0.000276	9.6e-05	-0.000104	-0.000127	-0.000169	-0.000118	-0.000185	-0.000117	-0.00022	-0.000277	-0.000124	-2.5e-05	-0.000525	0.000568	-6.5e-05	7e-06	-8e-06	-0.000139	0.000299	0.000351	0.000137	8.8e-05	0.000358	0.000543	0.00132	0.00211	0.00442	0.00266	0.00474	0.00529	0.00568	0.00573	0.00562	0.00499	0.00426	0.00394	0.00308	0.00245	0.00248	0.00229	0.00174	0.00169	0.00121	0.00154	0.00117	0.00115	0.00075
474.988	-0.000503	-2.4e-05	0.000119	-0.000152	-0.000195	6.6e-05	-0.000189	-0.000374	-1.8e-05	0.000154	-0.000111	-0.000471	-4.5e-05	4.6e-05	-0.000349	0.000463	-7.9e-05	4.5e-05	9.9e-05	-0.000147	0.000126	3.9e-05	6.6e-05	0.000304	7.2e-05	0.000621	0.00114	0.00227	0.0048	0.00281	0.0048	0.00576	0.00632	0.00599	0.00617	0.00526	0.00442	0.00399	0.00332	0.00266	0.00256	0.00242	0.0019	0.0019	0.00137	0.00133	0.00114	0.000911	0.000805
476.155	-0.000211	-0.000143	-7.9e-05	-7.3e-05	-9.8e-05	-7.1e-05	8.2e-05	-0.00031	0.000121	-0.000126	-0.000329	-0.000372	-0.0002	4e-06	-0.00031	0.00042	0.000104	1.9e-05	4.1e-05	-2.6e-05	0.000121	-1.6e-05	-0.000352	0.000284	-0.000141	0.000616	0.00175	0.00211	0.0047	0.00268	0.00483	0.00583	0.00627	0.00639	0.0064	0.00555	0.00497	0.00434	0.00315	0.00312	0.00265	0.00248	0.00202	0.00205	0.00143	0.00168	0.00137	0.000757	0.00069
477.322	-0.000209	0.000195	4.5e-05	4.5e-05	-0.000183	-0.000145	-0.000159	-0.000209	-0.000302	-9e-05	-0.000224	-0.000205	-6.2e-05	1e-06	-0.00052	0.000123	0.000117	7.2e-05	0.000123	-5.4e-05	0.000208	-0.000279	-6e-05	0.000477	0.000123	0.000532	0.00157	0.00239	0.0045	0.00337	0.00517	0.00605	0.00653	0.00659	0.00652	0.00595	0.00498	0.00439	0.00379	0.00296	0.00278	0.00256	0.00203	0.00194	0.00145	0.00158	0.00138	0.00111	0.00107
478.489	-0.00027	4.1e-05	8.4e-05	-0.000278	0.000102	-0.000119	-0.000256	-0.00024	-9.6e-05	-0.00027	2.1e-05	-0.000437	2.3e-05	3.5e-05	-0.000333	0.000508	-3e-05	0.000148	0.000111	-0.00011	0.000216	0.000192	-0.000137	0.00021	-9e-06	0.000808	0.00154	0.00224	0.00471	0.00305	0.00542	0.00632	0.00665	0.007	0.00692	0.00604	0.00509	0.00449	0.00367	0.00337	0.00305	0.00251	0.00232	0.00217	0.00157	0.00164	0.00113	0.00149	0.000703
479.656	-0.000599	-5.8e-05	6.1e-05	-6e-05	5.9e-05	-0.00018	-6.3e-05	-0.000346	-0.000266	0.000309	-0.000108	-0.000315	-9.8e-05	-0.000261	-0.00027	0.000561	-7.7e-05	2.2e-05	-2.2e-05	-0.000121	9.2e-05	2.5e-05	-8e-05	0.000407	0.000125	0.000592	0.00142	0.00215	0.0049	0.00342	0.00579	0.00665	0.00703	0.00711	0.00712	0.00641	0.00545	0.00482	0.00386	0.00355	0.00314	0.00256	0.00211	0.00217	0.00139	0.00167	0.00126	0.00118	0.000738
480.824	-0.000609	-0.000187	0.000373	9.1e-05	-3.1e-05	0.000168	4.1e-05	9.2e-05	-4.5e-05	-0.000151	-9.9e-05	-0.000566	-2.9e-05	1e-05	-0.000497	0.000229	-0.00012	1.7e-05	8.7e-05	-8.8e-05	8.8e-05	-0.000376	0.000268	0.000178	0.000291	0.000885	0.0013	0.00219	0.00473	0.0038	0.0058	0.0066	0.00756	0.00788	0.00761	0.00655	0.0055	0.00485	0.00436	0.0039	0.00322	0.00289	0.00259	0.00222	0.00174	0.00176	0.0014	0.00094	0.00112
481.991	-0.000294	-5.7e-05	0.000111	-0.000163	7.5e-05	-0.000199	0.000124	-0.000215	-4e-06	-0.000344	-7.4e-05	-0.000592	-0.000121	0.000104	-0.000324	0.000326	7.5e-05	3.9e-05	-3.5e-05	-7.7e-05	0.000154	2e-05	-1.7e-05	0.000193	0.00014	0.000665	0.00163	0.00261	0.005	0.00344	0.00596	0.0068	0.00772	0.00783	0.00796	0.00693	0.00584	0.00506	0.0042	0.00382	0.00344	0.00292	0.00269	0.00234	0.00184	0.00177	0.00157	0.00132	0.000968
483.159	-0.000433	0.000138	1.3e-05	-2.4e-05	-2.8e-05	-0.000189	3.6e-05	-0.000376	-0.000141	-0.000222	-0.000355	-0.000267	-0.000208	7.6e-05	-0.00045	0.000353	0.000171	-3.3e-05	4.5e-05	-7.6e-05	0.000136	0.000249	-3.1e-05	0.000334	9.4e-05	0.000675	0.00152	0.00255	0.00496	0.00404	0.00586	0.00732	0.00789	0.0079	0.00779	0.00737	0.0063	0.00546	0.00447	0.0037	0.00332	0.00317	0.00258	0.00238	0.00177	0.00205	0.00168	0.00136	0.00101
484.327	-0.000397	0.000106	5.5e-05	-4.8e-05	3.4e-05	-0.000126	-7e-06	-0.000285	-0.000122	-1.3e-05	-0.000206	-0.0002	1.3e-05	3.6e-05	-0.00035	0.000483	2.5e-05	1.6e-05	8.1e-05	-9.4e-05	0.000158	-0.000165	7e-06	0.000235	-2.4e-05	0.000679	0.00167	0.00257	0.00508	0.00409	0.00623	0.00747	0.00829	0.00826	0.00817	0.00756	0.00622	0.00595	0.00459	0.00402	0.00365	0.00331	0.00256	0.00251	0.00197	0.00192	0.00167	0.00148	0.00111
485.495	-0.00023	6.5e-05	0.000142	2.3e-05	-2.4e-05	-0.000172	-1.2e-05	-0.000212	-0.000133	-6.8e-05	-2.1e-05	-0.000365	-0.000213	0.000135	-0.000222	0.000289	0.000109	-2.3e-05	2.7e-05	-5.7e-05	0.00015	-0.000127	-0.000287	0.000295	0	0.00084	0.00163	0.00261	0.00506	0.00412	0.00647	0.00766	0.00816	0.00884	0.00885	0.0079	0.0064	0.00587	0.00468	0.0044	0.00379	0.00339	0.0026	0.00254	0.00196	0.00215	0.00173	0.00162	0.00113
486.663	-8.5e-05	0.000183	-3.2e-05	0.000204	0.00015	-2.1e-05	-8.1e-05	-0.000532	-0.000168	-0.000218	-0.000422	-0.00044	-0.000314	1.4e-05	-0.000377	0.000428	-7.6e-05	-5.2e-05	7.1e-05	-0.000118	0.000169	-4.4e-05	0.0002	0.000324	0.000148	0.000692	0.00167	0.00285	0.00526	0.00427	0.00667	0.00789	0.0085	0.00915	0.00883	0.00805	0.00677	0.00596	0.00485	0.00431	0.00386	0.00343	0.00276	0.00278	0.00228	0.0021	0.00181	0.00184	0.00132
487.831	-0.000781	4.5e-05	0.000474	-0.000273	0.000247	0.000255	-0.000122	-6.9e-05	-8.9e-05	2e-05	-0.000386	-0.000365	7.7e-05	3.3e-05	-0.000499	0.00015	-0.000138	-6.5e-05	0.000119	-8.5e-05	0.000213	-0.000292	0.000244	0.000402	2.3e-05	0.000996	0.00144	0.00308	0.00554	0.00454	0.00678	0.00802	0.00913	0.00939	0.00931	0.00851	0.00707	0.00634	0.0053	0.00436	0.00403	0.00353	0.00281	0.00269	0.00223	0.00219	0.00202	0.00153	0.00118
489	-0.00051	0.000183	0.000196	6.1e-05	0.00019	-0.000308	-5e-05	-0.000235	-0.000187	-0.000132	-0.000193	-0.00037	0.000143	-7.5e-05	-0.000433	0.000466	-0.000291	-2.4e-05	5.1e-05	-7.6e-05	0.000185	-3.3e-05	-0.000367	0.000555	0.000287	0.000998	0.00146	0.00283	0.00558	0.00459	0.00692	0.00852	0.00948	0.00969	0.00987	0.00874	0.00728	0.00647	0.00553	0.00481	0.00436	0.00375	0.00298	0.00278	0.00233	0.00233	0.00204	0.00178	0.00123
490.168	-0.000118	0.000194	-3.1e-05	0.000194	0.000265	3.3e-05	2.4e-05	-0.000351	0.000162	-0.000308	-4.8e-05	-0.00055	7e-06	-7.4e-05	-0.000396	0.000659	-0.000246	-1.6e-05	0.000117	-4.4e-05	6.5e-05	-4.3e-05	-7.3e-05	4e-06	0.000359	0.000862	0.00135	0.003	0.00536	0.00472	0.007	0.00854	0.0094	0.00987	0.00986	0.00886	0.00768	0.0069	0.00566	0.00509	0.00444	0.00371	0.0033	0.00297	0.00231	0.00209	0.00187	0.00189	0.00158
491.337	-0.000296	0.000103	0.000145	0.00018	-9.6e-05	-0.000205	3.8e-05	-0.00027	5.9e-05	-0.000344	-0.000116	-0.000403	-0.000208	-9.8e-05	-0.000243	0.000426	-0.000113	-1.4e-05	9.3e-05	1.3e-05	0.000131	8.7e-05	-8e-06	3.7e-05	0.000214	0.00079	0.0017	0.00316	0.00537	0.00513	0.00732	0.00881	0.00995	0.01012	0.00996	0.00933	0.00803	0.00707	0.00577	0.00532	0.00481	0.004	0.00353	0.00313	0.00251	0.00221	0.00211	0.00215	0.00143
492.505	-0.000327	-4e-06	7.3e-05	-0.000152	-4.7e-05	-0.000288	0.000139	-0.00013	1.1e-05	-0.000315	-8.9e-05	-0.000398	-0.000195	0.000224	-0.000466	0.000381	-3.9e-05	1.7e-05	0.000107	-7.6e-05	0.000138	0.00017	-0.000173	0.000367	0.000156	0.000938	0.00159	0.00322	0.00568	0.00538	0.00771	0.009	0.00984	0.0107	0.0105	0.00955	0.00838	0.0074	0.00602	0.00531	0.00487	0.00417	0.00342	0.00314	0.00256	0.00262	0.00237	0.0019	0.00155
493.674	-0.000289	8e-06	0.000277	-0.00018	3e-05	-0.000153	-1.2e-05	-0.000211	8.4e-05	-0.000269	-0.000134	-0.000305	-2.2e-05	0.0001	-0.000181	0.000354	-0.000108	1.2e-05	0.000112	-3.6e-05	0.000249	-0.000278	-0.000146	0.000237	0.000343	0.00129	0.00179	0.00314	0.00547	0.00528	0.00764	0.00919	0.01062	0.01086	0.01101	0.01001	0.00861	0.00755	0.00639	0.00549	0.00476	0.00415	0.00351	0.00321	0.00271	0.0028	0.00241	0.00177	0.00162
494.843	-0.000235	-7.9e-05	0.00026	6e-06	-2.8e-05	-7.5e-05	9e-06	-0.000233	-8.5e-05	-0.000227	9.9e-05	-0.000404	-5.4e-05	-0.000221	-0.000276	0.000319	2.4e-05	7.8e-05	3.2e-05	-7.1e-05	0.000222	-4.3e-05	8.1e-05	0.000245	0.000408	0.0011	0.00175	0.00327	0.00571	0.00528	0.00803	0.0097	0.01065	0.0113	0.01138	0.01042	0.00897	0.00776	0.00673	0.00597	0.00536	0.00444	0.00385	0.00354	0.00286	0.00267	0.00242	0.00214	0.00166
496.013	-0.000517	9.3e-05	9.6e-05	-9.3e-05	6e-05	-0.000178	0	-0.000444	6e-06	1.5e-05	-0.000166	-0.000327	-0.000222	3.5e-05	-0.00035	0.000223	-2.3e-05	7e-05	0.000126	-7.7e-05	0.000195	0.000331	4.6e-05	0.0003	0.00011	0.000783	0.00198	0.00339	0.00599	0.00582	0.00837	0.00982	0.01099	0.01174	0.01189	0.01087	0.0094	0.00832	0.0069	0.00603	0.00556	0.00467	0.00411	0.00385	0.00298	0.00296	0.00253	0.00217	0.00168
497.182	-0.000294	0.000184	-4.3e-05	8.6e-05	0.00011	-0.000209	0.000102	-0.000263	-3.5e-05	2.5e-05	-0.000179	-0.000136	-0.000307	0.000207	-0.000317	0.000352	-3.6e-05	-5e-06	0.000117	-3.5e-05	0.000204	0.000233	3.9e-05	0.000295	0.000171	0.00114	0.00179	0.00327	0.00603	0.00599	0.00857	0.01	0.01122	0.01223	0.01219	0.01126	0.00977	0.00882	0.00741	0.00633	0.0055	0.00492	0.0042	0.0038	0.00314	0.00299	0.00256	0.00208	0.00179
498.351	-0.000186	-1.9e-05	-9.9e-05	0.000265	0.000107	-9.4e-05	3e-06	-5.4e-05	-8e-05	-8.9e-05	-0.000161	-0.000198	-0.00017	5.1e-05	-0.000334	0.000481	-1.6e-05	-1.4e-05	1.7e-05	-5.4e-05	9.5e-05	0.000176	-0.000168	0.000398	-7.7e-05	0.000991	0.00165	0.00351	0.006	0.00626	0.00861	0.01062	0.01188	0.01255	0.01267	0.01159	0.01008	0.00886	0.00759	0.00661	0.0057	0.00481	0.0043	0.00373	0.0033	0.00294	0.00243	0.00258	0.00181
499.521	-0.000298	2.4e-05	0.000448	-4.4e-05	0.000246	-0.000148	-0.000118	-0.000145	-0.000308	-6e-05	-5.1e-05	-0.000293	1.1e-05	-0.000195	-0.000476	0.000406	3e-05	9.4e-05	4.3e-05	-7.8e-05	0.000158	-0.000379	0.000173	0.000545	0.000259	0.00103	0.00189	0.00362	0.00627	0.00634	0.00901	0.01089	0.01242	0.01291	0.01322	0.01221	0.01052	0.00927	0.00782	0.00658	0.00613	0.00526	0.00456	0.00385	0.00345	0.00316	0.0029	0.00237	0.00213
500.691	-0.000394	0.000185	0.000149	2.6e-05	-1.8e-05	0.000179	0.000152	-0.000153	-0.000102	3.4e-05	-2.4e-05	-0.000478	4.6e-05	4.3e-05	-0.000299	0.000213	2.4e-05	9.9e-05	2.9e-05	-5.6e-05	7.8e-05	5.6e-05	5.3e-05	0.000316	0.00033	0.00138	0.00191	0.00388	0.00652	0.00709	0.00957	0.01141	0.01301	0.01359	0.01401	0.01293	0.01125	0.00988	0.00833	0.00739	0.00631	0.00559	0.00497	0.0044	0.00354	0.00329	0.00313	0.00271	0.00225
501.861	-0.000154	5.3e-05	3.3e-05	-8.7e-05	-2.2e-05	-0.000286	8.2e-05	-0.000372	3.1e-05	-7.5e-05	-0.000206	-0.000353	-9.5e-05	0.000226	-0.000419	8.2e-05	0.000139	5.6e-05	0.000135	-5e-05	0.000209	-9.6e-05	6e-06	0.000627	0.000257	0.0011	0.0021	0.00351	0.0066	0.00711	0.00968	0.0118	0.01346	0.01413	0.01448	0.01358	0.01161	0.01041	0.00869	0.0077	0.00687	0.006	0.00502	0.00453	0.0039	0.00355	0.00311	0.00284	0.00227
503.031	-5.3e-05	7e-05	0.000116	0.000304	-0.000199	2.2e-05	2.9e-05	2.4e-05	0.00019	-0.000133	-1e-05	-0.000214	-3.6e-05	6.3e-05	-0.000233	0.000656	0.000147	0.000112	7.8e-05	-4.1e-05	0.00021	-0.000155	7.2e-05	0.000263	0.000332	0.00126	0.00194	0.00368	0.0067	0.00724	0.01002	0.01238	0.01416	0.01498	0.01512	0.01389	0.01229	0.01098	0.00928	0.0082	0.00719	0.00623	0.0052	0.00477	0.00388	0.00366	0.00339	0.00279	0.00229
504.201	-0.000433	-3.3e-05	8.6e-05	0.000109	-6.3e-05	-1.2e-05	0.000149	-0.000499	0.000184	0.000124	-2.4e-05	-0.000256	-0.000238	0.000293	-7e-05	0.000275	0.000116	0.000167	2.5e-05	-0.00011	0.000167	0.000364	6.2e-05	0.000253	7.2e-05	0.0011	0.00233	0.00404	0.00703	0.00766	0.01042	0.013	0.01483	0.01573	0.01596	0.01507	0.01337	0.01154	0.00963	0.00869	0.00757	0.00632	0.00557	0.00488	0.00385	0.00398	0.00346	0.00307	0.00265
505.371	-0.000642	0.000452	0.000197	6.9e-05	2.7e-05	-0.000398	-3e-06	-0.000102	-0.000102	6.5e-05	-0.000158	-0.000183	3.5e-05	0.000116	-0.000154	7.8e-05	-3e-06	8e-06	6.7e-05	-2.5e-05	0.000239	-0.000238	0.000239	0.000715	0.000168	0.00104	0.00231	0.00407	0.00728	0.00827	0.01103	0.0139	0.01525	0.01632	0.01703	0.01599	0.01344	0.01244	0.01016	0.00882	0.00801	0.00705	0.00573	0.00521	0.00452	0.00427	0.00368	0.00317	0.00271
506.541	-0.000229	8.7e-05	0.000428	2.5e-05	0.000246	-8.8e-05	0.00023	3.6e-05	-7.5e-05	-4.2e-05	-7.6e-05	-0.000205	3.9e-05	0.000124	-0.000384	0.000629	2.5e-05	-7.9e-05	0.000151	-8.4e-05	0.000157	-7.9e-05	0.000181	0.000529	0.00055	0.00115	0.00243	0.0045	0.00737	0.00869	0.01158	0.01432	0.0163	0.01731	0.01796	0.017	0.01446	0.01286	0.01109	0.00946	0.00838	0.0074	0.00602	0.00551	0.00492	0.00441	0.00403	0.00302	0.0028
507.712	-0.000298	2.9e-05	0.000333	-1.5e-05	0.000252	0.000217	0.000126	-5.5e-05	-0.0003	0.000137	-2.8e-05	-0.000593	4.7e-05	0.000182	-0.000315	0.000162	0.000121	-6.6e-05	2e-05	-2e-06	0.000311	0.0001	0.000157	0.000355	0.000598	0.00154	0.00222	0.00445	0.00764	0.00917	0.01224	0.01489	0.01732	0.01849	0.01888	0.01779	0.01562	0.01373	0.01165	0.01012	0.00895	0.00791	0.00678	0.00583	0.00512	0.00477	0.00447	0.00322	0.00292
508.883	-0.000697	0.00015	0.000466	-5.6e-05	0.000188	-2e-06	-7.1e-05	-0.000151	0.00012	8.3e-05	-6.4e-05	-0.000228	6e-05	5.5e-05	-0.000288	0.000371	-0.000177	0.000178	3e-06	-9.3e-05	0.000214	-4e-06	2.2e-05	0.000393	0.000403	0.00152	0.002	0.00465	0.00784	0.00942	0.01274	0.01615	0.01802	0.0195	0.0199	0.01902	0.01652	0.01474	0.01254	0.0111	0.00961	0.00821	0.0074	0.00685	0.0053	0.00491	0.00418	0.0038	0.00308
510.054	-7.5e-05	-1.5e-05	7e-05	6.9e-05	0.000132	-0.000306	-3.3e-05	-9.1e-05	0.000202	-9e-06	9.7e-05	-0.000487	9e-05	0.000112	-0.000239	0.000681	-6.1e-05	0.000133	9.6e-05	-3.8e-05	0.0001	0.000453	-0.000373	0.000664	0.000572	0.00139	0.00222	0.00498	0.00838	0.00991	0.01353	0.01669	0.01898	0.02075	0.02102	0.02012	0.01748	0.01565	0.01316	0.01184	0.01012	0.00876	0.00781	0.00684	0.00585	0.00528	0.0046	0.00426	0.00351
511.225	-0.000157	0.000233	0.000243	0.000123	4.4e-05	-0.000139	0.000147	-1.3e-05	-0.000144	-3.7e-05	-0.000102	-0.000355	0.0001	0.000169	-0.000157	0.00057	-8.6e-05	0.000134	0.000179	-2.6e-05	9.4e-05	7.8e-05	-8.8e-05	0.000553	0.000415	0.00153	0.00255	0.00511	0.00842	0.01041	0.01422	0.0176	0.02039	0.02184	0.0226	0.02117	0.01864	0.01669	0.01413	0.01219	0.01076	0.00956	0.00791	0.00713	0.00609	0.00554	0.0049	0.00441	0.00376
512.396	-0.000356	0.000371	-8.6e-05	0.000177	5.4e-05	-0.0004	0.000331	-0.000581	1.6e-05	5.9e-05	-0.000268	-0.000195	-3e-06	0.00031	-1.1e-05	0.000527	0.000105	8.5e-05	0.000125	-9.2e-05	0.000158	0.000108	1.6e-05	0.000177	0.000414	0.00159	0.00302	0.00499	0.00884	0.0108	0.01483	0.01859	0.02121	0.02294	0.02396	0.02282	0.0198	0.01799	0.01491	0.01306	0.0116	0.00993	0.00851	0.00775	0.00662	0.00592	0.00521	0.00489	0.00399
513.567	-0.000166	0.000194	0.000137	-8.5e-05	0.000265	-0.000249	0.000121	-0.000515	-0.000143	0.00036	-4.1e-05	7.4e-05	-1.6e-05	0.000268	-3.8e-05	9.6e-05	0.000185	2.9e-05	7.5e-05	-2.7e-05	0.000188	0.000237	-0.000293	0.000674	0.00035	0.0016	0.00308	0.00549	0.00955	0.01175	0.01572	0.01964	0.02216	0.02411	0.02493	0.02403	0.02125	0.01892	0.0157	0.01378	0.01232	0.01061	0.0095	0.00843	0.00675	0.00633	0.00547	0.00504	0.00421
514.738	-0.000313	-3e-06	0.000102	0.000161	0.000187	-0.000326	0.000101	-5e-06	-6e-06	0.000238	2.7e-05	-0.00014	0.000157	0.000171	-6.6e-05	0.00034	-2.9e-05	0.000112	6.6e-05	-2.3e-05	0.000211	0.000205	6.8e-05	0.000627	0.000483	0.00179	0.00269	0.00592	0.0098	0.0122	0.01636	0.02052	0.02334	0.02566	0.02624	0.02501	0.02219	0.0196	0.01694	0.01479	0.01299	0.0111	0.00972	0.00859	0.00712	0.00662	0.00604	0.0049	0.00467
515.91	-0.00049	-0.000235	0.000168	0.000102	0.000177	-0.000114	0.00012	0	-5.1e-05	9.8e-05	0.000112	-0.000214	3e-06	-6e-05	-0.000379	0.000475	0.000148	-2.1e-05	9.3e-05	-4.6e-05	0.000279	-0.000104	0.000364	0.000452	0.00088	0.00217	0.00306	0.00602	0.01022	0.01249	0.01659	0.02122	0.02439	0.02629	0.02733	0.02617	0.02325	0.02046	0.01783	0.01542	0.01342	0.0118	0.00999	0.009	0.0077	0.00703	0.00635	0.00512	0.00475
517.081	-0.000331	-5.4e-05	0.000483	0.000161	-2.5e-05	0.000104	-5.8e-05	9.4e-05	6.3e-05	0.000129	-2.1e-05	-0.000294	0.000146	0.00012	-0.000298	0.000518	-2.7e-05	3.5e-05	0.000143	-4e-05	0.000182	-0.000195	0.000357	0.000158	0.000619	0.00187	0.00293	0.00613	0.00997	0.0127	0.01716	0.02163	0.02519	0.02721	0.02814	0.02715	0.02438	0.02119	0.01848	0.01631	0.01402	0.01219	0.01061	0.00953	0.0078	0.007	0.00642	0.00537	0.00485
518.253	-0.000409	0.000102	0.000177	-4.9e-05	0.000185	-0.0001	0.000353	-9.7e-05	0.000269	0.000354	0.000111	-0.0002	7e-05	0.000198	-0.000314	0.000466	1.6e-05	0.000149	0.000128	-4.8e-05	0.000206	0.000157	9.1e-05	0.0003	0.000727	0.00164	0.00288	0.00631	0.00982	0.01289	0.01734	0.022	0.02573	0.02796	0.02865	0.02787	0.02488	0.02197	0.01902	0.01669	0.01426	0.01243	0.01097	0.00982	0.00803	0.00728	0.0065	0.00586	0.00515
519.425	7.7e-05	5.8e-05	4.6e-05	0.000156	0.000148	-0.000104	0.000275	-0.00016	8.7e-05	0.000175	8.2e-05	-0.000181	0.000132	0.000329	-1.3e-05	0.000273	0.000123	6.3e-05	5.7e-05	-2e-05	0.000187	-0.000108	0.000121	0.000625	0.000588	0.00167	0.00312	0.00602	0.01003	0.01295	0.01769	0.02227	0.02586	0.02812	0.02926	0.02842	0.02529	0.0223	0.01915	0.01659	0.01454	0.01285	0.01112	0.00975	0.00852	0.00752	0.00679	0.00569	0.00503
520.597	-9.4e-05	0.000246	0.000426	0.000109	2e-06	-6.5e-05	0.000111	-0.000167	-5.8e-05	6.8e-05	0.000187	-4.4e-05	-0.000108	6e-06	0.000132	0.000201	-6.9e-05	0.000133	9.4e-05	-9.1e-05	0.000198	5.8e-05	-0.000175	0.000412	0.00049	0.00181	0.00291	0.00602	0.01006	0.01297	0.01724	0.02214	0.02574	0.02802	0.02935	0.02859	0.02539	0.02247	0.01931	0.01671	0.0148	0.01288	0.01112	0.00991	0.00823	0.00764	0.00685	0.00577	0.0053
521.769	1e-06	0.000495	5.4e-05	0.000191	0.00021	-0.000274	0.00014	-0.000239	0.000103	0.000224	0.00022	-0.000258	-4e-05	-0.000206	0.00025	0.000543	-0.000265	0.000145	9.9e-05	-2.6e-05	8.9e-05	0.000106	-0.000243	0.000368	0.000819	0.00169	0.00311	0.00584	0.01005	0.01318	0.01714	0.02201	0.02575	0.02802	0.02917	0.02877	0.02567	0.02274	0.01925	0.01685	0.01483	0.01254	0.01111	0.00999	0.00842	0.00769	0.0066	0.0059	0.00523
522.942	-0.000124	0.000191	0.00037	4.8e-05	0.000216	-0.000148	6.2e-05	-0.00033	9.2e-05	4.2e-05	8.7e-05	-9.2e-05	4.6e-05	0.000246	0.000315	0.000255	6e-05	3.8e-05	0.000125	0	0.000152	7.4e-05	0.000256	0.000691	0.000883	0.00152	0.00308	0.00593	0.00985	0.0129	0.01714	0.02203	0.02545	0.02767	0.02898	0.02848	0.02544	0.02242	0.01908	0.01671	0.01468	0.0129	0.01113	0.00961	0.00838	0.00775	0.0067	0.00622	0.00505
524.114	-0.000404	-4e-05	0.000204	9e-06	8e-06	0.000242	9.3e-05	-0.000387	0.000158	0.000102	7.7e-05	-9.8e-05	-0.000289	0.000133	-2.2e-05	5.9e-05	-0.000132	3.8e-05	0.00017	-1.4e-05	0.000229	0.00013	0.000105	0.000577	0.000505	0.0016	0.0028	0.00565	0.00948	0.01238	0.01696	0.02163	0.02513	0.02745	0.02857	0.02814	0.02506	0.0223	0.01889	0.01672	0.0146	0.0128	0.01102	0.00966	0.00825	0.00761	0.00661	0.00569	0.00492
525.287	-0.000136	0.000213	0.000145	-2.5e-05	0.000139	0.0002	3.3e-05	-0.000281	-4e-06	0.000181	1.9e-05	-0.000191	-0.000154	7.3e-05	0.000132	2.9e-05	-7.8e-05	2e-05	0.000124	1e-06	0.000211	-0.000329	0.000268	0.000319	0.000521	0.00165	0.00242	0.00561	0.00931	0.01246	0.01653	0.02119	0.02482	0.02722	0.02821	0.02744	0.02463	0.02183	0.01854	0.01588	0.01446	0.01228	0.01062	0.00942	0.0084	0.00734	0.00637	0.00547	0.00515
526.459	-8.7e-05	5.1e-05	0.000288	0.000311	0.000261	7.7e-05	-1e-06	-0.000112	-0.000101	0.000237	-1.2e-05	3.8e-05	0.000157	0.000277	0.000145	0.000406	3.9e-05	7.5e-05	0.000136	-2.9e-05	7.6e-05	-0.000112	0.000141	0.000367	0.000416	0.00167	0.00276	0.00567	0.00927	0.01206	0.01602	0.02066	0.02407	0.02636	0.02719	0.02706	0.02431	0.02151	0.01849	0.01579	0.01389	0.01215	0.01059	0.00929	0.00808	0.00749	0.00631	0.00545	0.00468
527.632	-2.2e-05	0.000283	0.000314	0.000287	0.000146	0.000179	0.000197	9.7e-05	0.000112	0.000531	0.000101	8.6e-05	0.000213	8.4e-05	-0.000115	0.000228	5.7e-05	6.8e-05	0.000155	-2.1e-05	0.000154	-5.3e-05	6.3e-05	0.000486	0.000526	0.00152	0.00239	0.00539	0.00912	0.01167	0.01574	0.01977	0.0235	0.02553	0.02681	0.0266	0.02375	0.02101	0.01813	0.01578	0.01393	0.01204	0.01068	0.00897	0.00784	0.00743	0.00631	0.00579	0.00464
528.805	-0.000394	0.000244	0.000318	-0.00014	5.3e-05	-7e-06	-1e-06	0.000163	9e-05	0.000517	0.000244	-0.000174	-2.4e-05	-0.000213	-6.5e-05	0.000159	-0.000177	0.000199	8.6e-05	-0.00012	0.000271	0.000202	2.1e-05	0.000335	0.000691	0.00162	0.00224	0.00507	0.00847	0.01118	0.01516	0.01956	0.02289	0.02535	0.02621	0.02602	0.02362	0.02074	0.01794	0.01577	0.01375	0.01184	0.01039	0.00897	0.00787	0.00668	0.00599	0.00523	0.0049
529.978	-0.000417	7.6e-05	8e-05	-4e-06	0.000218	0.000121	-0.000173	-0.000167	0.000156	0.000164	0.000167	-0.000125	-9e-06	-0.000162	0.000141	0.000162	7e-06	-3.9e-05	2.4e-05	-1.6e-05	0.000199	0.000234	-4e-06	0.000218	0.000288	0.00138	0.00246	0.00464	0.00821	0.01098	0.01464	0.01934	0.02216	0.02431	0.02551	0.02526	0.02298	0.02038	0.01731	0.01523	0.01347	0.01146	0.01002	0.00888	0.00766	0.00709	0.00586	0.00532	0.00477
531.152	-8.8e-05	2e-05	0.000243	0.000207	0.000252	0.000266	0	-0.000216	2.9e-05	0.000287	-1.5e-05	0.000257	-0.000205	0.000164	0.00016	0.000464	2.6e-05	0.000192	0.000167	6.7e-05	0.000233	-2.8e-05	0.000217	0.000101	0.000536	0.00129	0.00229	0.0048	0.00812	0.01072	0.01406	0.01872	0.02192	0.02354	0.02493	0.02467	0.02247	0.02001	0.01722	0.01492	0.01302	0.01142	0.00983	0.00885	0.00773	0.00682	0.00609	0.00533	0.00455
532.325	-0.000242	-0.000133	0.000272	-2e-06	0.000469	0.000265	-7.2e-05	-3.2e-05	-0.000199	0.000313	-6e-06	5.5e-05	4.9e-05	-0.000143	-8e-06	0.000312	-8.3e-05	4.5e-05	5e-05	3.5e-05	0.000105	-0.000408	0.00023	0.000273	0.000383	0.00131	0.00228	0.00496	0.00781	0.01034	0.01374	0.01787	0.02118	0.02342	0.02428	0.02411	0.02207	0.01926	0.01692	0.01487	0.013	0.0112	0.00974	0.00835	0.00745	0.00658	0.00606	0.00507	0.00472
533.499	-0.000114	3.8e-05	0.000397	1e-05	0.000313	0.000114	0.000187	-0.000366	5.6e-05	0.00026	0.000159	-8.2e-05	0.000122	0.000216	0.000158	0.0002	0.000157	4.9e-05	0.000176	-4e-05	0.000305	0.000131	0.000183	0.000302	0.000191	0.00134	0.00198	0.00458	0.00729	0.00995	0.01314	0.01714	0.02038	0.02247	0.02359	0.02367	0.02148	0.01904	0.01633	0.01443	0.01242	0.01075	0.00954	0.00821	0.00677	0.00644	0.00544	0.00484	0.00438
534.672	1.6e-05	0.000394	0.000126	0.000376	0.000115	-2.1e-05	0.000156	-0.000461	0.000234	0.000389	-0.000216	3.8e-05	1.4e-05	-1.7e-05	6.5e-05	0.000385	0.000103	0.000183	1.5e-05	7e-06	0.000229	7.5e-05	-6.6e-05	0.000356	0.000321	0.00122	0.00222	0.00423	0.00701	0.00933	0.01267	0.01665	0.01985	0.02172	0.02273	0.02267	0.02061	0.01865	0.01564	0.01401	0.01217	0.01038	0.00894	0.00782	0.00657	0.00637	0.00551	0.00509	0.00445
535.846	0.000248	0.000412	1e-06	-2e-06	8.8e-05	-0.000152	-5.1e-05	-6e-05	9.2e-05	0.000455	6.4e-05	6.7e-05	-0.000207	-6.6e-05	7.1e-05	0.000209	0.000237	0.000133	0.000149	1.2e-05	0.000176	-0.000107	0.00011	0.000295	0.000329	0.00117	0.00192	0.00368	0.00694	0.00889	0.01213	0.01596	0.01892	0.0209	0.02204	0.02236	0.02016	0.01789	0.01541	0.01347	0.01196	0.01025	0.00908	0.00767	0.00661	0.00624	0.00542	0.00476	0.0043
537.02	-0.000291	0.000305	0.000422	-5.4e-05	0.000236	-0.000298	0.000122	-4.1e-05	-0.000134	0.000625	0.000431	0.00012	8.7e-05	0.000166	0.000108	1.3e-05	0.000104	7.1e-05	0.000167	9.5e-05	0.000224	-0.000207	0.000306	0.000493	-1.2e-05	0.00118	0.00203	0.00412	0.0067	0.00872	0.01175	0.01528	0.01799	0.02005	0.02108	0.02151	0.01943	0.01724	0.01492	0.01288	0.0114	0.00986	0.00857	0.00744	0.00646	0.00597	0.00528	0.00436	0.00407
538.194	-0.000389	0.000156	0.000281	-8e-05	0.000177	-6.6e-05	7.1e-05	-6.1e-05	0.000129	0.000305	0.000236	-1e-06	0.000243	0.000436	0.000487	8.4e-05	-9.9e-05	0.00013	0.000162	7e-06	0.000161	0.000198	9.8e-05	6.5e-05	0.000449	0.00141	0.00184	0.00388	0.00609	0.00827	0.01107	0.0149	0.01781	0.01915	0.02002	0.02003	0.01833	0.01651	0.01435	0.0126	0.011	0.00954	0.0085	0.0072	0.00622	0.00557	0.00504	0.00444	0.00391
539.368	-0.000145	0.000473	-0.000166	0.000161	0.000117	-0.000129	0.00019	-0.000235	0.000478	0.000444	4.7e-05	-9.4e-05	0.000165	-7e-06	0.000224	0.000336	-5.3e-05	0.000209	0.00021	-4.2e-05	0.000103	0.00025	-0.000227	2.1e-05	0.000516	0.00104	0.00137	0.00308	0.00569	0.00802	0.01057	0.01376	0.01658	0.0183	0.0191	0.0191	0.0173	0.01585	0.01368	0.01201	0.01036	0.00919	0.00808	0.00705	0.00594	0.00541	0.00468	0.00419	0.00356
540.543	-0.000394	0.000192	0.000109	0.000121	0.0003	-9.2e-05	0.000198	-0.000437	-0.000113	3.4e-05	0.000233	0.000102	-0.000168	0.000258	-4e-06	0.000277	5.4e-05	2.3e-05	0.000181	-8.8e-05	0.000199	-0.000151	0.000217	0.000323	0.000407	0.000984	0.00117	0.00313	0.00543	0.00746	0.0098	0.01331	0.01558	0.01721	0.01803	0.01845	0.01674	0.01495	0.0128	0.01126	0.01001	0.00848	0.00742	0.0064	0.00555	0.0053	0.00467	0.00378	0.00349
541.717	-0.000452	0.000402	0.000414	0.000173	0.000339	3.4e-05	-6.5e-05	-0.000176	4.1e-05	0.000452	-0.000112	0.000115	-5.1e-05	0.000147	0.000434	0.000115	0.000267	0.000113	0.000142	2e-05	0.000202	-9.5e-05	0.00023	0.000453	0.000238	0.000933	0.00157	0.00269	0.00498	0.00701	0.00922	0.01252	0.01434	0.01607	0.01682	0.01706	0.01585	0.0144	0.01188	0.01066	0.00948	0.00836	0.00693	0.00617	0.00527	0.00498	0.00411	0.00382	0.00359
542.892	5.4e-05	0.000504	0.00036	0.00017	0.000385	-0.000238	8.4e-05	-0.000104	0.000251	0.000451	9.2e-05	0	0.000192	-4e-06	0.000219	7e-06	0.000225	0.000107	0.000203	-2.8e-05	0.00028	-0.000138	0.000124	0.000373	0.000284	0.000863	0.00127	0.00275	0.00458	0.00653	0.00857	0.01169	0.01368	0.01519	0.016	0.01627	0.01481	0.01339	0.01158	0.00991	0.00877	0.00773	0.00705	0.00546	0.00513	0.00466	0.00405	0.00356	0.00319
544.067	-0.000763	0.000238	0.000275	0.000104	0.000287	-1.9e-05	-0.000108	-0.000176	0.000462	0.000149	6.2e-05	8e-06	-8.4e-05	0.000265	9.3e-05	0.000122	2e-05	0.000131	0.000157	2e-05	0.000135	-0.000123	1e-05	-1.9e-05	0.00023	0.000629	0.00136	0.00242	0.0044	0.0059	0.00838	0.0108	0.01289	0.01407	0.01505	0.01518	0.01421	0.01256	0.01106	0.00931	0.00822	0.00726	0.00627	0.00511	0.00479	0.00417	0.0036	0.00356	0.00283
545.241	9.9e-05	-0.000101	0.00027	0.00013	0.000133	3.7e-05	0.000307	-0.000287	5.5e-05	0.000506	5.8e-05	0.000384	-0.000109	-6.3e-05	0.000298	-3.4e-05	1.9e-05	0.000156	0.000146	-1.1e-05	6.4e-05	0.000129	0.000175	-1.3e-05	0.000267	0.000672	0.00119	0.00231	0.00398	0.00563	0.0076	0.01016	0.01192	0.0134	0.01391	0.01431	0.01311	0.01187	0.01015	0.00906	0.00752	0.00682	0.00595	0.00516	0.00458	0.00399	0.00333	0.00315	0.00286
546.417	-0.000411	0.000149	0.000155	-2.7e-05	0.00012	0.000103	0.000154	-0.000327	5.3e-05	0.000532	0.000354	0.000132	-1.6e-05	7e-06	0.00017	4.1e-05	9.7e-05	0.000188	0.000138	2e-06	0.000205	0.000321	0.000223	4.3e-05	9e-05	0.000834	0.000916	0.00272	0.0041	0.0052	0.00713	0.0098	0.01153	0.01287	0.01262	0.01339	0.01274	0.0112	0.00962	0.00845	0.00729	0.00621	0.00575	0.00473	0.00407	0.0036	0.00325	0.00293	0.00269
547.592	2.3e-05	0.0001	0.00038	0.000134	0.000244	0.000253	6e-05	0.000155	0.000332	0.000132	0.000305	7e-05	-8.6e-05	3.4e-05	0.00012	0.000197	-4e-05	0.000125	8.7e-05	5.2e-05	0.000142	-8e-06	0.000271	-0.000234	0.000511	0.000808	0.000915	0.00255	0.00395	0.00516	0.00684	0.00884	0.01103	0.01209	0.01249	0.01249	0.01194	0.01052	0.00953	0.00826	0.00695	0.006	0.00553	0.00423	0.00385	0.00357	0.00311	0.00292	0.00249
548.767	-0.00025	0.000157	0.000232	0.00033	0.000178	0.000262	2.5e-05	-0.000334	-8.3e-05	6.8e-05	-6.3e-05	0.000233	-5.3e-05	-4e-05	0.000191	0.000136	0.000113	-2.8e-05	0.000138	2e-05	0.000194	0.000176	0.000128	-4.4e-05	0.000473	0.000372	0.000938	0.00191	0.00343	0.00457	0.0063	0.00835	0.01024	0.0111	0.01149	0.01182	0.0112	0.00993	0.0085	0.00758	0.00645	0.00578	0.0053	0.00406	0.00384	0.00337	0.00286	0.00277	0.0023
549.942	-0.000437	0.000398	-0.00012	0.000314	0.000178	9.2e-05	0.000244	-0.000335	-6.7e-05	0.000417	-3.6e-05	0.000486	8.5e-05	0.000413	0.000194	0.000136	0.000124	4e-05	0.000164	1.1e-05	0.000178	0.000341	0.00021	0.000145	0.000464	0.000718	0.00096	0.00213	0.00336	0.00457	0.00626	0.0083	0.00998	0.01098	0.01115	0.01164	0.01095	0.00971	0.00825	0.0073	0.00622	0.0056	0.00451	0.00405	0.00368	0.00331	0.00316	0.00267	0.00215
551.118	7e-05	6.2e-05	-7.5e-05	8.6e-05	-1.2e-05	-0.000106	0.00025	-9.6e-05	-5.1e-05	0.000652	0.000281	0.000419	5.2e-05	-0.000108	0.000293	0.000159	2.6e-05	2.1e-05	0.000242	1.7e-05	0.000154	-0.000335	6e-06	-0.000137	0.000307	0.000526	0.00112	0.00191	0.00343	0.00432	0.00585	0.00787	0.00928	0.01042	0.01089	0.01125	0.0105	0.00942	0.008	0.00698	0.00611	0.00521	0.00459	0.00381	0.00347	0.00317	0.0029	0.00251	0.00228
552.294	-5.3e-05	0.000277	0.000248	0.000171	0.00012	6.2e-05	-0.000134	-0.000445	0.000237	0.000181	5.7e-05	0.000136	0.000134	0.000237	0.000407	4.2e-05	7.5e-05	0.000167	0.000103	4.7e-05	0.000184	8.9e-05	0.000156	7.5e-05	0.000225	0.000465	0.000877	0.00161	0.00329	0.00401	0.00587	0.00779	0.00894	0.0097	0.01066	0.01096	0.01005	0.00902	0.0077	0.00682	0.00583	0.00522	0.00449	0.00381	0.00332	0.00302	0.00261	0.00258	0.00218
553.47	-7.5e-05	0.000196	0.000346	0.000255	0.00017	0.000105	-3.4e-05	-0.000264	0.000119	0.000478	0.000128	0.000104	-0.000114	4.6e-05	0.000396	2.4e-05	4e-06	8.4e-05	0.000138	-1.3e-05	0.000145	7.4e-05	0.000395	0.000184	0.000169	0.000429	0.000766	0.00165	0.00309	0.00421	0.00556	0.0075	0.009	0.00975	0.01023	0.01106	0.00974	0.00865	0.00726	0.00639	0.00588	0.00492	0.00453	0.00374	0.00339	0.00286	0.00254	0.00252	0.00208
554.646	1.8e-05	5e-05	0.000373	0.000227	-7.2e-05	1.6e-05	9.7e-05	0.000169	0.000421	0.000466	0.000141	0.000209	0.00012	-2e-05	0.000244	9.2e-05	-0.000222	6.6e-05	0.000176	4.4e-05	0.000174	-0.000206	-0.00016	-4e-06	0.000411	0.000483	0.000645	0.00166	0.00298	0.00392	0.0054	0.00731	0.0089	0.00988	0.01064	0.01076	0.00988	0.00918	0.00766	0.00655	0.00578	0.00483	0.00452	0.00361	0.00307	0.00319	0.00274	0.00245	0.00207
555.822	-8e-05	0.000361	0.000509	0.000175	0.000144	0.000157	5.7e-05	8.7e-05	0.000198	0.000398	0.000271	0.000391	7.8e-05	0.000169	0.000353	-1.5e-05	-4.4e-05	0.000114	9.3e-05	7.7e-05	0.000143	2.5e-05	-9e-05	0.000207	0.000203	0.00045	0.000833	0.00172	0.00297	0.004	0.00563	0.00707	0.00875	0.00978	0.01034	0.01046	0.00952	0.00882	0.00744	0.00686	0.00574	0.0051	0.00421	0.00348	0.00334	0.00326	0.00285	0.00223	0.00196
556.998	-0.000515	0.000375	-6.1e-05	9e-05	0.000219	-5.9e-05	0.000242	-9e-05	-0.00013	0.000496	-1.6e-05	0.000446	9.6e-05	0.000158	0.000374	-8e-05	0.000195	7.8e-05	0.000146	1.1e-05	5.2e-05	0.000133	-6e-06	-1.4e-05	0.000261	0.000303	0.00105	0.00166	0.00314	0.00417	0.00539	0.00754	0.00852	0.00981	0.0098	0.01065	0.00972	0.00908	0.00743	0.00635	0.00575	0.00516	0.00431	0.00366	0.0033	0.00303	0.00246	0.00246	0.00195
558.174	-0.000523	9.4e-05	0.000267	0.000288	-0.000121	0.000233	-7.4e-05	3e-05	0.000212	0.00026	0.000104	0.000278	-7.1e-05	0.000232	-1.4e-05	0.000138	0.00029	-1.9e-05	0.00014	-3.4e-05	7.8e-05	0.000205	-0.000354	-7.2e-05	0.00018	0.000358	0.000602	0.00171	0.00287	0.00379	0.00547	0.0074	0.00851	0.00984	0.00995	0.01064	0.01008	0.00938	0.00797	0.0068	0.00595	0.0051	0.00483	0.00407	0.00345	0.0028	0.00254	0.00223	0.00222
559.351	7.6e-05	-2.5e-05	0.00039	-3.9e-05	0.000172	4e-05	8e-06	0.00048	0.000166	0.000386	0.000247	0.000146	0.000117	0.00018	0.000205	0.000388	6.3e-05	9e-05	0.000119	-6e-06	0.000108	-0.000197	-0.000116	-0.000185	0.000221	0.000553	0.00105	0.00169	0.00302	0.00428	0.00534	0.00746	0.00877	0.01002	0.01038	0.01086	0.00989	0.00878	0.00823	0.00717	0.00581	0.00534	0.00461	0.00374	0.00369	0.00317	0.00282	0.00208	0.00221
560.528	-0.00022	0.000512	-7.8e-05	0.00017	0.000198	3.6e-05	0.000274	-0.000174	0.000274	0.000389	1.9e-05	0.000132	8.2e-05	-8.2e-05	0.000229	0.00049	-2e-05	0.000288	8e-05	-1.8e-05	0.000208	0.000235	-0.000114	0.000235	0.000269	0.00051	0.000672	0.00159	0.00285	0.00385	0.00531	0.00748	0.00888	0.01006	0.01072	0.01128	0.00982	0.00932	0.00779	0.00705	0.00611	0.00517	0.00481	0.00402	0.00367	0.00334	0.00283	0.00295	0.00231
561.704	-0.000814	0.000398	1.7e-05	0.000319	0.000354	4e-06	0.000154	-0.000152	0.000186	0.000454	7.4e-05	0.000405	-8.4e-05	0.000234	0.000419	0.000252	0.000362	0.000168	4.5e-05	2e-05	9.4e-05	0.000402	-0.000312	-1.8e-05	6e-05	0.000184	0.000853	0.00185	0.00312	0.00426	0.00543	0.00747	0.00906	0.01029	0.01077	0.01124	0.01053	0.00972	0.00824	0.00721	0.0063	0.00548	0.00503	0.00397	0.00363	0.00327	0.00288	0.00252	0.00249
562.881	-0.00024	-0.000161	6.7e-05	0.000138	0.000231	0.000233	0.000151	0.000165	0.000237	0.000245	8.4e-05	0.00033	0.000129	0.000545	0.000296	-0.000194	0.000236	1.4e-05	0.000122	0.000106	0.000142	0.0002	0.000187	-0.000109	-2.3e-05	0.000425	0.00113	0.00184	0.00311	0.00417	0.00596	0.00764	0.0093	0.01025	0.01105	0.0113	0.01087	0.01001	0.00825	0.00735	0.00639	0.00548	0.0049	0.00405	0.00376	0.00326	0.00317	0.00244	0.00247
564.058	0.000137	0.00029	-1.4e-05	6e-05	6.6e-05	2.7e-05	2e-06	6.7e-05	0.000185	0.000661	-0.000149	0.000393	0.000333	0	0.000334	0.00025	1.1e-05	7.7e-05	6.5e-05	4.3e-05	0.00012	0.000101	0.000249	0.000116	6.7e-05	0.000637	0.00068	0.00155	0.00314	0.00454	0.00574	0.00781	0.00925	0.01041	0.01136	0.01146	0.01051	0.01002	0.00847	0.0071	0.00656	0.0054	0.00501	0.00394	0.00356	0.00354	0.0031	0.00255	0.00226
565.236	-0.000273	0.000632	4.9e-05	0.00034	0.000114	-0.00012	-9e-06	-5.5e-05	-0.000129	0.000626	9.7e-05	0.000348	-0.000169	-0.000235	0.000373	0.000391	6.4e-05	0.000135	8.7e-05	1.8e-05	0.000117	0.000324	-1.9e-05	9.1e-05	0.000188	0.000423	0.0007	0.00163	0.00306	0.00411	0.00584	0.00799	0.00951	0.01057	0.01129	0.01185	0.01095	0.00994	0.00831	0.00721	0.00662	0.00552	0.00491	0.0043	0.00352	0.00333	0.00328	0.0026	0.00243
566.413	-0.000211	-0.000218	0.000615	0.000188	-0.00014	0.000355	7.5e-05	0.000146	0.000261	0.000364	0.000313	7e-05	0.000342	3.6e-05	0.0003	0.000132	-9.4e-05	0.0001	0.000114	2.5e-05	6.8e-05	-0.000105	6.2e-05	-0.000233	0.000435	0.000754	0.000864	0.00182	0.00285	0.00423	0.0055	0.00802	0.00971	0.01091	0.01111	0.01174	0.01144	0.00993	0.0088	0.00769	0.00651	0.00577	0.00505	0.00407	0.0038	0.00338	0.00323	0.00238	0.00237
567.591	0.000261	0.000302	0.000372	0.000429	0.000136	0.000358	0.000151	0.000268	-9.7e-05	0.000392	8.7e-05	0.000311	0.00025	0.0002	9.4e-05	0.000154	-5.6e-05	0.000191	6.2e-05	1.3e-05	9.2e-05	0.000127	0.000159	-2.5e-05	0.000302	0.000779	0.000565	0.00182	0.00278	0.00457	0.00562	0.00742	0.00918	0.0107	0.01077	0.01158	0.01108	0.00996	0.00896	0.00737	0.00654	0.00577	0.00526	0.00425	0.00394	0.00351	0.00329	0.00259	0.00242
568.768	-5.1e-05	0.000246	0.000192	0.000188	0.000292	0.000153	4.1e-05	-0.000194	-0.000116	0.000173	0.000154	0.000399	0.000382	0.000249	0.000273	0.00016	0.000137	8e-05	0.000213	9e-06	0.000113	-0.000124	-0.000141	6.7e-05	0.000635	0.000487	0.000699	0.00164	0.00274	0.00416	0.00523	0.00738	0.00957	0.01014	0.01117	0.01141	0.01096	0.00991	0.00868	0.00743	0.00665	0.0059	0.00504	0.00414	0.00393	0.00353	0.00306	0.00264	0.00237
569.946	6.1e-05	0.000803	2.3e-05	6.3e-05	0.000246	0.000153	0.000155	0.000216	-0.00015	0.000279	0.000122	8.9e-05	-1.1e-05	0.000287	0.000201	0.000429	-3.4e-05	0.000247	6.9e-05	0.000124	0.000103	-0.000169	-0.000142	-2.6e-05	0.000514	0.000298	0.000607	0.0015	0.00248	0.00348	0.00542	0.00718	0.00912	0.01004	0.01102	0.0111	0.01083	0.00985	0.00841	0.00742	0.00634	0.00533	0.00458	0.00418	0.00386	0.00341	0.00294	0.00263	0.00226
571.124	0.000186	0.000335	0.00025	6.9e-05	0.000136	0.000217	0.000113	2.1e-05	7.9e-05	0.000377	0.000191	7.9e-05	-4.7e-05	2.7e-05	8e-06	0.000316	0.000132	0.000132	0.000107	-1.1e-05	7.8e-05	0.000206	-1e-05	-0.000358	4.5e-05	0.000229	0.000412	0.00174	0.00301	0.00302	0.00534	0.00719	0.00857	0.00988	0.01002	0.01096	0.01039	0.00954	0.00826	0.00692	0.00603	0.00519	0.00506	0.004	0.00334	0.00306	0.00291	0.00248	0.002
572.302	-0.00042	0.000171	0.000199	6.4e-05	0.00016	0.000585	6.9e-05	0.000312	0.000193	0.000297	0.0004	0.000177	0.000193	-0.000156	9e-05	0.000292	0.000176	0.000199	0.000137	2.1e-05	8.1e-05	0.000257	1.9e-05	-0.000461	0.000635	0.000629	0.000717	0.00172	0.0027	0.00332	0.00477	0.00618	0.0082	0.00939	0.00971	0.01063	0.00967	0.00937	0.00817	0.00704	0.00568	0.00534	0.00439	0.00395	0.00354	0.00291	0.00292	0.00234	0.00228
573.48	-0.0005	9.2e-05	-1.7e-05	0.000236	-0.000186	0.000134	5.5e-05	-5.6e-05	6.6e-05	8.2e-05	0.000399	0.000282	7.4e-05	0.000134	0.00012	0.000353	0.000152	7.4e-05	0.000156	0.000106	6.5e-05	-1.4e-05	5.8e-05	-9.3e-05	0.000359	0.000225	0.000692	0.00157	0.00204	0.00318	0.00448	0.00635	0.00785	0.00854	0.0095	0.00988	0.00942	0.00862	0.0073	0.00643	0.00559	0.00492	0.00416	0.00348	0.00309	0.00265	0.00274	0.00223	0.00209
574.658	-6e-06	0.00061	-0.00022	5.3e-05	3.6e-05	-0.000351	0.000181	-0.000237	-4.4e-05	0.000252	0.000219	0.000319	6.2e-05	3.8e-05	0.000347	0.000388	0.000157	0.000178	5.5e-05	0.000104	0.000224	7.8e-05	3.5e-05	2.3e-05	-0.000286	0.000195	0.000663	0.00112	0.00194	0.003	0.00408	0.00617	0.00709	0.00805	0.00859	0.00909	0.00855	0.00834	0.00683	0.0059	0.00528	0.0045	0.00395	0.003	0.00293	0.00255	0.0024	0.00225	0.00204
575.837	-0.000569	0.000126	5.5e-05	0.000245	4.5e-05	1.3e-05	0	9.5e-05	0.000152	0.000268	0.000128	0.000204	-0.000344	0.000222	0.000408	0.000313	0.000166	0.000244	-3.5e-05	2.7e-05	0.000141	-8.7e-05	-0.00013	5.3e-05	-7.6e-05	0.000109	0.000801	0.0011	0.00209	0.00303	0.00397	0.00566	0.00624	0.00752	0.0077	0.00849	0.00791	0.00741	0.00618	0.00562	0.00458	0.00396	0.00378	0.00335	0.00256	0.00256	0.00206	0.00202	0.00177
577.015	-0.000322	0.000148	0.000581	0.000121	0.000187	0.000156	-0.000187	0.000161	8e-05	0.000262	0.000212	0.000133	7.2e-05	3.3e-05	0.000117	0.00018	9.4e-05	0.000107	8.6e-05	4e-06	1.6e-05	-7e-05	0.000363	-0.000224	7.2e-05	0.000138	0.000654	0.000994	0.00193	0.0024	0.00397	0.00509	0.006	0.00714	0.00723	0.00787	0.00751	0.00679	0.00586	0.00511	0.00418	0.00359	0.00373	0.00297	0.00272	0.00254	0.00194	0.00169	0.00137
578.194	-0.00017	0.000343	0.000518	-0.000105	8.2e-05	0.000226	-0.000184	-4.7e-05	-9.1e-05	0.000153	-0.000162	0.000194	0.000143	-1.6e-05	0.000437	0.000367	-1.1e-05	0.000161	0.000121	2.6e-05	-2.7e-05	-0.000198	-5.5e-05	-0.000167	0.000261	0.000259	0.0006	0.00106	0.0018	0.00238	0.00324	0.00482	0.00556	0.00627	0.00678	0.0074	0.0068	0.00657	0.00541	0.00463	0.00408	0.00362	0.00326	0.00265	0.00232	0.00244	0.00167	0.0013	0.00169
579.373	-0.000692	0.00051	0.000201	9.4e-05	0.00025	-0.000193	0.000127	-6.6e-05	-0.000165	0.000413	3.1e-05	0.000126	-2.4e-05	-0.00026	0.00031	0.000123	0.000162	0.000116	0.000155	0.000139	0.000153	-0.000144	-0.000475	0.000137	0.000514	0.000335	0.000967	0.000854	0.00159	0.0022	0.00305	0.00461	0.00539	0.00584	0.0065	0.00666	0.00654	0.00594	0.0047	0.00452	0.00362	0.00342	0.00289	0.00251	0.002	0.00227	0.00186	0.0014	0.00153
580.552	-0.00066	0.000148	0.000409	0.000177	0.000268	-6.8e-05	0.0003	0.000148	6.9e-05	0.000147	0.000311	1e-06	0.000466	9.8e-05	0.000162	0.0003	0.000242	0.000143	9.1e-05	3.8e-05	0.000204	-0.000112	-0.000117	-0.000188	0.000403	0.000427	0.000689	0.000919	0.00156	0.00141	0.00274	0.00431	0.00485	0.00568	0.00607	0.00609	0.00598	0.00532	0.00473	0.00418	0.00377	0.00278	0.0024	0.00214	0.00193	0.00203	0.00185	0.00124	0.00145
581.731	-0.000321	0.000133	0.000494	0.000267	0.000118	0.000334	0.000169	0.000208	0.000338	-0.000125	0.000112	-0.000207	8.1e-05	0.000165	4.6e-05	0.000129	0.000179	0.000136	9.9e-05	9.4e-05	2e-06	0.000367	-0.000157	-0.000425	0.000361	0.000235	0.000581	0.000814	0.00147	0.00154	0.00227	0.00386	0.0045	0.00488	0.00543	0.00573	0.00526	0.00482	0.00462	0.00377	0.00331	0.00263	0.00239	0.00211	0.00169	0.00177	0.00149	0.00141	0.00114
582.91	-0.000293	-4.6e-05	0.000486	0.000106	4.7e-05	0.000234	-9e-06	-7.5e-05	-0.000203	-3.7e-05	1.9e-05	0.000178	0.000204	0.000179	0.000123	0.000553	5.5e-05	0.000232	8.3e-05	2.1e-05	6.7e-05	0.000135	-3.2e-05	-0.0003	6.8e-05	0.000347	0.000363	0.000826	0.00119	0.00166	0.00252	0.00317	0.00415	0.00452	0.0049	0.00523	0.00513	0.00451	0.00396	0.00356	0.00269	0.00272	0.00229	0.00192	0.00177	0.00156	0.00123	0.00165	0.0011
584.09	-0.000618	0.000138	0.000263	0.000209	-7.2e-05	4.2e-05	-1.9e-05	-0.000231	-0.000229	4.9e-05	-2.5e-05	0.000146	-0.000217	7.4e-05	0.00047	0.000405	-0.000127	4.8e-05	4.2e-05	0.000104	0.000107	0.000119	0.0002	0.000128	0.000195	0.00011	0.000238	0.000525	0.00108	0.00171	0.00232	0.00309	0.00363	0.00434	0.0045	0.0047	0.00489	0.00439	0.00363	0.00306	0.00291	0.00232	0.00254	0.0016	0.00175	0.00138	0.00113	0.00131	0.00108
585.269	-0.000383	-7.6e-05	0.000541	0.00019	-0.000192	-0.000204	4.7e-05	0.000202	-0.00016	6.8e-05	-0.00035	0.000219	0.000451	0.000104	0.000174	0.000154	0.000222	4.1e-05	6.5e-05	4.5e-05	-4.1e-05	7.9e-05	-2.3e-05	-0.000311	0.000237	0.000443	0.000881	0.000567	0.0012	0.00113	0.00202	0.00329	0.00354	0.00399	0.00419	0.00449	0.00447	0.00436	0.00314	0.00297	0.00275	0.00225	0.0019	0.00159	0.00172	0.00144	0.0014	0.00107	0.001
586.449	-0.000401	5e-05	0.000397	0.00039	0.000362	0	0.000219	-4.9e-05	9e-05	-3.6e-05	-7.6e-05	1.3e-05	0.000116	0.000122	6e-05	0.000494	0.000224	0.000131	0.000101	1.2e-05	8.5e-05	-3.4e-05	0.000109	-0.000172	0.00036	1e-05	0.000795	0.000456	0.0012	0.00134	0.00206	0.00275	0.00317	0.00356	0.00399	0.00416	0.00377	0.00399	0.00327	0.00308	0.00227	0.002	0.00157	0.00152	0.00156	0.00132	0.00126	0.000909	0.00109
587.629	-0.000133	0.00019	0.00026	-0.000135	0.000144	0.000245	1.2e-05	-6.2e-05	0.000426	0.000384	7.4e-05	-2.7e-05	-0.000227	0.00024	-0.000103	0.000415	0.000197	0.000144	7.7e-05	8.3e-05	0.000137	-0.000163	-0.000204	-0.00028	0.000309	-0.000166	0.000406	0.000705	0.00107	0.00167	0.00191	0.00251	0.00302	0.00325	0.00384	0.0037	0.00372	0.00355	0.00247	0.0023	0.00233	0.00192	0.00205	0.00148	0.0013	0.00131	0.00105	0.00107	0.00107
588.809	0.000212	0.000164	0.000346	-0.00016	8e-05	0.000409	3e-05	-0.000113	0.000314	9.9e-05	0.000193	-0.00012	-0.000108	0.000163	0.0003	0.000337	-5e-06	0.000201	0.000111	0.000104	0.000167	-4e-05	7.5e-05	0.000312	5.6e-05	0.000242	0.000269	0.000147	0.00108	0.00107	0.00159	0.00232	0.00282	0.00318	0.00357	0.00377	0.00342	0.00343	0.00258	0.00239	0.00218	0.00198	0.00154	0.00121	0.00137	0.000974	0.00133	0.000851	0.000928
589.989	-0.000325	-9e-06	-1.4e-05	0.000292	0.000417	0.000111	3.8e-05	-0.000265	0.00022	0.000141	0.000266	-7.4e-05	2.2e-05	0.000358	0.000402	0.000823	-0.000139	0.000164	7.9e-05	-1.4e-05	3.6e-05	0.000374	-6.2e-05	-9.1e-05	0.000164	-0.000171	0.000564	0.000226	0.0009	0.000951	0.00184	0.00234	0.0027	0.00318	0.003	0.00331	0.00324	0.00331	0.00251	0.00225	0.00195	0.00164	0.0016	0.00103	0.00124	0.001	0.00102	0.000948	0.0014
591.169	-1.8e-05	9.2e-05	-0.000126	2.7e-05	0.000107	-7.6e-05	0.000156	-0.000225	-3.1e-05	4.3e-05	-0.000129	0.000212	3.8e-05	0.000177	5.9e-05	0.000277	0.000144	7.6e-05	0.000136	4.7e-05	8.9e-05	-8.6e-05	0.000105	-0.000432	0.000414	0.000153	0.000472	0.000388	0.000897	0.00127	0.00152	0.00223	0.00249	0.00292	0.00307	0.00299	0.00325	0.00328	0.00273	0.00188	0.00169	0.00161	0.00145	0.00107	0.00115	0.00101	0.00102	0.000766	0.000632
592.349	-0.000692	0.000102	0.000238	0.000154	-0.000126	-6.7e-05	0.000241	3.9e-05	-5.6e-05	4.7e-05	-0.000115	-0.000123	-5.3e-05	-6.9e-05	6.3e-05	0.000252	0.000106	0.000204	9.8e-05	6.3e-05	9.9e-05	0.000154	0.000396	-0.00039	5.6e-05	-0.00023	0.00047	0.000305	0.000967	0.00075	0.00104	0.00228	0.00254	0.00275	0.00293	0.00291	0.00303	0.0028	0.00249	0.00213	0.00182	0.00139	0.00156	0.00129	0.000825	0.000688	0.000979	0.000853	0.000814
593.53	-0.000365	-4.5e-05	0.00038	-0.000155	0.000232	0.000183	0.000131	-3e-06	0.000137	0.000112	0.000108	-0.000152	-0.000167	0.000117	5.1e-05	0.000129	2.6e-05	6.5e-05	0.000126	6.7e-05	0.000153	0.000101	0.000101	-0.000587	-3.6e-05	-0.00016	0.000125	0.000831	0.00104	0.00104	0.00109	0.00218	0.00238	0.00264	0.00277	0.00269	0.00307	0.00236	0.00206	0.00199	0.00174	0.0012	0.00151	0.0012	0.000631	0.00075	0.000756	0.000822	0.000869
594.71	-0.000395	-4.6e-05	0.000183	-2.7e-05	0.000304	0.000127	2e-06	-0.0002	0.00025	-0.000163	7e-05	-3e-05	-0.000329	0.000223	0.000231	0.00047	2.2e-05	0.000235	9.8e-05	0.000124	0.000103	0.000132	-0.000115	-0.000384	4.9e-05	0.000137	0.000307	0.00047	0.000757	0.00116	0.00106	0.002	0.00249	0.00276	0.00268	0.00229	0.00273	0.0025	0.00195	0.00226	0.00184	0.00122	0.000988	0.00118	0.000744	0.00112	0.000683	0.000611	0.000727
595.891	-0.000436	0.000215	0.000255	0.000298	1.3e-05	5.2e-05	6e-06	-0.000165	-5.8e-05	6.7e-05	0.000443	5.8e-05	4.2e-05	3e-05	0.000153	0.000487	-2.6e-05	0.000336	9.5e-05	0.00018	1.2e-05	-4.8e-05	-0.000116	-0.000102	0.000305	0.000218	-0.000109	0.000442	0.000929	0.000399	0.00157	0.00172	0.00212	0.00227	0.00239	0.0026	0.00247	0.00262	0.00169	0.00209	0.00167	0.00144	0.00134	0.00101	0.000891	0.000826	0.000772	0.000906	0.000306
597.072	-0.000449	0.000298	0.000123	-2.8e-05	9.9e-05	-0.000283	-7.4e-05	1.4e-05	-9e-06	0.000185	0.000182	0.000175	0.000137	9.9e-05	0.000163	0.000532	-0.000157	-5.8e-05	0.000112	7.4e-05	0.000103	-0.000287	0.000142	-0.000242	0.000307	0.000233	0.000436	0.000267	0.00063	0.000958	0.00129	0.002	0.00196	0.00223	0.00202	0.00256	0.0025	0.0022	0.00184	0.00153	0.00128	0.00135	0.00121	0.000873	0.000608	0.00116	0.00107	0.000629	0.000847
598.253	-0.000212	0.000237	-5.6e-05	-9.9e-05	0.000268	0.000217	0.000223	9.1e-05	0.0004	-6.6e-05	-7.9e-05	0.000364	0.000231	0.000243	0.000199	0.000181	0.000259	0.000213	8.9e-05	8.6e-05	0.000114	0.000119	-0.000247	-0.000418	3e-05	-0.000106	0.000638	0.000231	0.000699	0.000838	0.00136	0.00184	0.00178	0.00228	0.00257	0.0028	0.00297	0.00212	0.00222	0.00136	0.00149	0.00144	0.000847	0.00145	0.000467	0.000815	0.000994	0.000718	0.000847
599.434	-0.00045	-4e-06	-0.000257	2.3e-05	0.000174	0.000511	0.000124	0.000148	5.4e-05	-5.3e-05	0.000314	7e-05	0.000174	0.000286	0.000466	0.000281	0.000298	0.000203	9.5e-05	2.1e-05	3.2e-05	0.000259	0.00014	-0.000386	-0.00027	-0.000227	0.000863	0.000342	0.000604	0.000342	0.00119	0.00133	0.00173	0.00242	0.00212	0.00264	0.00246	0.00198	0.00215	0.00157	0.00175	0.00145	0.000773	0.00118	0.00063	0.000772	0.000557	0.000336	0.000547
600.615	-0.000364	0.000173	0.000319	-2.5e-05	0.000131	0.000268	-2.9e-05	1e-05	-4e-05	-0.000318	0.000255	-0.000248	0.000425	0.000209	0.000271	0.000358	0.000149	0.000265	9.5e-05	-4.8e-05	5.6e-05	-0.000119	0.000191	-0.00111	8.3e-05	0.000256	0.000523	0.000552	0.000733	0.000438	0.00102	0.00167	0.00215	0.00242	0.00251	0.00233	0.00245	0.00189	0.00189	0.00196	0.00136	0.0012	0.00133	0.000726	0.000818	0.000853	0.000796	0.000287	0.000795
601.797	-0.000257	0.000555	0.000144	0.000179	0.000271	9.2e-05	0.000488	-3.9e-05	0.000121	0.000173	2e-06	-0.000265	-4.5e-05	6.4e-05	-7.2e-05	0.000461	9.4e-05	6.6e-05	0.000136	-1.7e-05	1.8e-05	-0.000209	1.1e-05	-0.000308	0.000137	0.000203	-0.000297	0.000346	0.000698	0.000807	0.00111	0.00152	0.00192	0.00201	0.00224	0.00235	0.00249	0.00231	0.00149	0.00143	0.00152	0.0012	0.00111	0.000796	0.00017	0.000531	0.00109	0.000375	0.000481
602.978	-6.1e-05	0.000622	-8.9e-05	0.00024	-0.000259	0.000125	0.000217	3.4e-05	6.3e-05	-0.000264	5.4e-05	7.3e-05	-7.3e-05	0.000333	0.000194	-0.000108	0.000173	0.00028	0.00021	0.000113	2.9e-05	-0.000369	-0.000303	-0.000322	0.000289	-0.000182	-8.2e-05	0.00027	0.000482	0.000552	0.00117	0.00194	0.00173	0.00213	0.00197	0.0024	0.00216	0.002	0.00156	0.00145	0.00137	0.00127	0.000749	0.000563	0.000366	0.000421	0.000855	0.000265	0.000618
604.16	0.000399	0.000337	0.000202	5.4e-05	-0.000164	5.7e-05	5.5e-05	-3e-06	-0.000187	-7.2e-05	8.2e-05	0.000493	-0.000124	-6.9e-05	0.000259	-0.000149	5.1e-05	-1.4e-05	0.000211	8.5e-05	0.000249	-0.000411	5.3e-05	-0.000521	-0.000132	0.0002	0.000374	0.000105	0.000622	0.000529	0.000869	0.00172	0.00198	0.00174	0.002	0.00221	0.00207	0.00205	0.00164	0.00145	0.00163	0.00124	0.000973	0.000759	0.000518	0.00107	0.000654	0.000554	0.0005
605.342	0.000256	0.000555	-3e-06	3.1e-05	0.000243	0.000164	3.5e-05	-0.000299	1.4e-05	0.000172	-0.000158	0.000332	1.2e-05	-2.1e-05	0.000212	0.000151	-0.000182	0.00026	1e-05	2.5e-05	0.000116	0.000154	-0.000119	-0.000244	-0.000101	-0.000237	0.000744	-0.000246	0.000924	0.000819	0.00106	0.00173	0.00175	0.00202	0.00237	0.0023	0.00195	0.0023	0.00125	0.000957	0.00156	0.000968	0.0012	0.000742	0.000595	0.000819	0.000879	0.000481	0.000521
606.524	-0.000236	0.000307	-0.000143	0.000319	3.1e-05	3.8e-05	0.000197	-3e-05	-6e-06	0.000355	-0.000206	-3.3e-05	-0.000176	0.00045	-7.9e-05	0.000309	-4.2e-05	9.4e-05	-3.6e-05	7e-05	0.000132	0.000165	7.1e-05	-5.3e-05	-7.2e-05	0.000165	0.000604	-3.9e-05	0.000843	0.000588	0.000897	0.00185	0.00163	0.0017	0.00196	0.00219	0.00172	0.00219	0.00172	0.000657	0.00145	0.000764	0.000752	0.000504	0.000608	0.000745	0.000741	0.000642	0.000868
607.706	0.000338	0.000254	-0.000156	2e-05	-0.000134	0.000473	4e-05	0.000184	-2.3e-05	0.000169	-4e-05	1.3e-05	-0.000178	0.000172	9.8e-05	0.000345	-8.7e-05	-2.9e-05	0.000126	3.8e-05	0.000188	5.1e-05	-0.000104	-0.000347	0.0004	-0.000286	0.000488	4.4e-05	0.000441	0.00069	0.00075	0.00157	0.00185	0.00198	0.00235	0.00194	0.0019	0.00194	0.00156	0.00122	0.00106	0.000661	0.00116	0.000974	0.000662	0.000771	0.000445	0.000129	0.000361
608.888	-4e-06	2.2e-05	-1.6e-05	0.000199	-0.000191	-0.000282	0.000185	-0.000269	4.9e-05	-0.000371	-2.6e-05	0.000229	0.000308	-4.4e-05	-7.6e-05	-7.4e-05	8.3e-05	0.00011	1.4e-05	3.6e-05	8.9e-05	0.000328	-7.5e-05	-0.000396	0.000167	2.7e-05	0.000638	0.000259	0.00085	0.000663	0.000858	0.00148	0.00204	0.00179	0.00213	0.00227	0.00212	0.00183	0.00161	0.00119	0.00104	0.00119	0.000544	0.00104	0.000329	0.000371	0.000667	0.000423	0.000771
610.071	-0.000193	-0.000362	2.7e-05	-9e-05	-0.000191	0.00027	8.7e-05	0.000179	9.8e-05	-0.000275	0.000385	0.00013	0.000452	-0.000198	0.000134	-1.8e-05	7.8e-05	0.000206	-5.5e-05	5.6e-05	8.2e-05	3.4e-05	0.000307	-0.000483	-0.000173	0.000137	0.00015	0.000236	0.000832	0.00034	0.000981	0.00118	0.0015	0.00183	0.00204	0.00186	0.00229	0.00176	0.00162	0.00126	0.000836	0.000995	0.00084	0.00103	0.000501	0.000431	0.000725	0.000604	0.000428
611.253	-0.000165	0.000649	-2.4e-05	0.000117	-2.6e-05	-2.8e-05	0.000223	0.000232	-9e-06	-0.000531	0.00015	-0.000169	-0.000175	9.5e-05	9.4e-05	0.000219	7.8e-05	0.000228	5.7e-05	2.4e-05	-4.7e-05	-0.000293	0.000175	-1.6e-05	-8.7e-05	0.000204	-8.3e-05	0.000404	0.000372	0.000222	0.00117	0.00151	0.00163	0.00183	0.00207	0.00202	0.00211	0.00159	0.00131	0.00169	0.000965	0.000961	0.00113	0.000918	0.000519	0.000648	0.000633	0.000626	0.000789
612.436	0.000121	0.000392	-0.000269	-0.000162	0.000237	-4.8e-05	0.00031	0.000262	-3e-06	-0.00051	0.000207	4.6e-05	-0.000214	-3.7e-05	6.6e-05	0.000128	8.3e-05	9e-05	-5.1e-05	0.00016	1e-05	-0.000163	0.000318	-0.000162	0.000149	6.8e-05	0.000316	2e-05	0.000545	0.000951	0.000953	0.00142	0.00164	0.0015	0.00217	0.00181	0.00191	0.00198	0.00158	0.001	0.00116	0.00106	0.001	0.0004	0.000626	0.000614	0.000661	0.000331	0.000739
613.619	-0.00059	0.000117	-0.000144	-0.000301	0.000162	0.000524	-4.8e-05	-6.6e-05	-0.000147	-0.000485	0.000187	-0.00012	-5.7e-05	0.000103	-0.00015	2.7e-05	0.000185	6.2e-05	7.2e-05	-6e-05	0.000255	0.00012	4.9e-05	-7.1e-05	0.000325	-0.000231	0.000675	5.6e-05	0.000702	0.000811	0.000951	0.00145	0.00159	0.00161	0.00181	0.00179	0.00179	0.00181	0.00122	0.0007	0.00112	0.000624	0.000915	0.000588	0.000452	0.000658	0.00062	0.000261	0.000342
614.802	-0.000165	-6.5e-05	-0.000217	-1.1e-05	-4e-06	0.000234	0.000122	-0.000186	0.000311	-0.000468	-0.000621	2e-05	9.9e-05	7.2e-05	0.000245	0.000282	-4.2e-05	0.000244	7.1e-05	-1.3e-05	1.4e-05	5e-05	0.000243	-0.000238	-0.00023	-0.000244	0.000335	0.000252	0.000728	0.000745	0.000921	0.00144	0.00141	0.00179	0.00131	0.00209	0.00181	0.00108	0.0011	0.0012	0.00103	0.000566	0.000647	0.000538	0.000402	0.000478	3e-05	0.000586	0.000338
615.985	-0.000291	0.000255	9e-05	0.000107	-1.6e-05	4.8e-05	-0.000123	-0.000769	4.2e-05	-0.000346	-0.000103	-0.000111	-0.000105	-5.1e-05	0.000183	-3.9e-05	8e-05	0.000135	2.5e-05	0.00018	0.000136	-0.000468	4.6e-05	-0.000266	0.000156	-0.000343	-0.000239	0.000506	0.000955	0.00111	0.000822	0.00142	0.00145	0.00145	0.00152	0.00181	0.00182	0.00164	0.000979	0.00122	0.00101	0.000651	0.000382	0.000323	0.000579	0.00045	0.000339	0.000289	0.000538
617.168	-0.000375	0.000585	1.8e-05	-0.000145	0.00026	1.5e-05	-0.000159	-3e-05	0.000246	-0.000177	0.000519	0.000312	-6.6e-05	-5.9e-05	0.00021	0.000111	-0.000138	0.000116	3.4e-05	7e-05	7.3e-05	-0.000388	0.000418	-0.000354	-0.000159	-0.000356	0.000115	0.000424	0.000452	0.00141	0.000744	0.00132	0.00147	0.00154	0.00176	0.00171	0.00177	0.00137	0.000924	0.00103	0.0012	0.000795	0.000764	0.000505	0.000648	0.000324	0.000461	0.000298	0.000592
618.351	-0.000419	0.000202	-4e-05	0.000118	0.00021	0.000338	0.000217	-0.00033	0.000302	-0.000447	0.000588	-0.000174	-0.00014	-0.000285	-0.000181	-4e-05	-0.00024	6.1e-05	5.1e-05	9.4e-05	0.000173	-0.000106	-4.6e-05	-0.000752	-0.000155	-0.000267	0.00025	0.000395	0.00072	0.000662	4.1e-05	0.00111	0.00139	0.00123	0.00148	0.00167	0.0018	0.00103	0.00102	0.000783	0.00113	0.00092	0.00101	0.000509	0.00029	0.000496	0.000468	0.000267	0.000258
619.535	-0.000127	0.000374	0.000266	-0.000173	0.000198	-0.000324	0.000102	-0.000201	0.000112	-0.000483	0.000484	4e-06	8e-05	-0.000414	9.1e-05	0.000615	-0.000307	3e-06	0.000148	2.5e-05	0.000151	-0.000163	-3.1e-05	-0.000769	0.000263	-1e-06	-1.5e-05	-6.9e-05	0.000993	0.000723	0.000734	0.0015	0.00171	0.00137	0.00157	0.00109	0.00139	0.00172	0.00135	0.00115	0.00113	0.000643	0.000823	0.000287	6.6e-05	0.000368	0.000423	0.00033	0.000259
620.718	-0.000933	-0.000218	7.6e-05	0.000235	2.6e-05	0.00027	0.000204	0.000118	0.000328	-0.000165	0.00013	-8.9e-05	-4.3e-05	-0.000133	-5e-06	0.000606	-0.000356	0.000146	0.000146	1e-05	6.6e-05	0.000117	7.9e-05	-0.00033	0.000109	-8.6e-05	-0.000125	0.000142	0.000713	0.000583	0.000701	0.000945	0.00163	0.00153	0.00127	0.00131	0.00155	0.00133	0.000986	0.000965	0.00121	0.000579	0.000536	0.000753	0.000435	0.000371	7.2e-05	6.5e-05	0.000365
621.902	-0.000151	0.000174	-0.000332	0.000114	-0.0001	0.000237	8.2e-05	0.000376	0.000118	-0.000186	-0.000227	-0.000188	2.3e-05	-0.000186	0.000128	0.000132	-0.00023	3e-05	4.4e-05	0.000117	-0.000189	0.000568	0.000626	-0.000807	-2e-05	-0.000317	8.4e-05	0.000236	0.000454	0.000165	0.00102	0.000956	0.00114	0.00106	0.00148	0.00152	0.0011	0.00108	0.00107	0.001	0.00101	0.000618	0.000615	0.000361	0.000525	0.000368	0.000332	0.000363	0.000348
623.086	-0.000487	0.000641	-0.000364	-0.000252	-8.5e-05	0.00014	0.00019	7.1e-05	-0.00019	-0.000226	0.000162	-5.1e-05	0.000207	0.000387	0.00013	-2.6e-05	-0.000366	0.000152	-3.8e-05	0.000134	-0.000187	-0.000335	0.0001	-0.000249	0.000151	-0.000243	4.4e-05	-8.5e-05	0.000718	0.00044	0.000522	0.000861	0.00125	0.000519	0.00149	0.00174	0.00149	0.00109	0.00145	0.000994	0.000608	0.000848	0.000805	0.000363	0.0003	0.000533	0.000548	-7e-06	0.000441
624.27	8e-06	0.000742	4.9e-05	-4.5e-05	0.00016	0.000386	0.000569	-5.5e-05	-4.6e-05	-0.000195	-4.7e-05	-5.1e-05	-0.000125	0.000195	0.000221	5.2e-05	7e-05	2.2e-05	3e-06	0.000115	-8.8e-05	-0.000122	0.000702	-1.8e-05	0.000166	0.000241	0.00032	0.000513	0.00053	0.00112	0.00055	0.0014	0.0012	0.00079	0.00112	0.00173	0.00191	0.00116	0.00126	0.00058	0.000993	0.000575	0.000626	0.000304	0.000412	0.000145	0.000436	0.000389	0.000559
625.454	-0.000948	0.00024	0.000133	-3.4e-05	0.000349	-0.000228	-0.000309	-0.000431	0.000491	0.000238	-2.4e-05	-0.00025	-0.000154	-0.000285	-7e-06	-1.5e-05	0.000156	-4.2e-05	8.1e-05	0.00014	7e-05	-7.9e-05	0.000223	-4.3e-05	-0.000461	0.000298	0.000215	0.000181	0.000706	0.000862	0.00047	0.00108	0.000998	0.00113	0.00104	0.00136	0.00152	0.00158	0.000746	0.000791	0.000823	0.000747	0.000331	1.3e-05	0.000426	0.000587	0.000567	0.000193	0.000171
626.638	-0.000153	0.00029	0.000349	0.000278	0.000297	-0.000263	5e-06	-0.000206	-0.000189	-0.000161	0.000278	-0.00021	0.000401	-0.000523	0.000464	-0.000135	-6.2e-05	0.000105	0.000137	5.8e-05	-3.5e-05	0.000112	-0.000185	-0.000299	-0.000101	-4.9e-05	0.000268	0.000533	0.000691	0.000699	0.000411	0.000985	0.00121	0.000871	0.000888	0.00148	0.00104	0.00128	0.00119	0.000968	0.000689	0.000778	0.000801	0.000478	0.000506	0.000641	0.000638	0.000659	0.000234
627.823	-0.000388	7.1e-05	4.8e-05	-0.000211	0.000179	-6.6e-05	-5.1e-05	8.8e-05	8.5e-05	-0.000511	-0.000153	0.000185	2.7e-05	8.4e-05	-5.2e-05	-4.2e-05	0.000222	0.000225	0.00012	0.000115	-6.8e-05	-0.000221	0.000533	5.3e-05	0.000326	-0.000339	0.000241	4.3e-05	0.00104	0.000711	0.000741	0.000801	0.000918	0.000555	0.000985	0.00131	0.0014	0.00129	0.000472	0.000484	0.000821	0.000978	0.000934	0.000424	-7.9e-05	0.000663	0.000379	0.000147	0.000238
629.007	0.000274	0.000342	4e-06	0.000175	0.000314	-0.000166	0.000143	0.000126	-0.00014	8.8e-05	-0.000322	0.000349	-7.5e-05	0.000109	0.000592	0.000154	-0.000139	0.000103	7e-05	8.4e-05	-0.0001	0.000272	0.000176	-0.000179	0.000272	0.000312	0.000359	2e-05	0.000439	-9.9e-05	0.000719	0.000733	0.000839	0.000837	0.00118	0.000889	0.000964	0.00126	0.000798	0.000548	0.00105	0.000996	0.000497	0.000422	2.4e-05	0.000569	0.000138	-8.7e-05	0.000379
630.192	-0.000373	0.000611	-5.2e-05	-2.8e-05	0.000255	0.000106	-0.000264	0.000522	-0.000349	2.9e-05	0.000262	-0.000333	-0.000153	9e-06	-0.000192	0.000431	-0.000191	-5e-06	-0.000102	6.2e-05	-0.000167	4.1e-05	0.000157	-0.000432	9.7e-05	0.000747	1e-05	-3.1e-05	-5e-06	7.4e-05	0.000512	0.000683	0.000915	0.000988	0.000874	0.00133	0.00115	0.00127	0.000704	0.000638	0.000278	0.00089	0.000874	0.000534	7e-06	0.000292	0.000142	0.000174	0.00023
[truncated: 150 more columns]

[truncated: 40 more sheets: Figure 4c, Figure4d, Figure 5c, Supplementary Figure 1, Supplementary Figure 3, Supplementary Figure 4, Supplementary Figure 5, Supplementary Figure 6, Supplementary Figure 7a, Supplementary Figure 7b, Supplementary Figure 8, Supplementary Figure 9, Supplementary Figure 10a, Supplementary Figure 10b, Supplementary Figure 11, Supplementary Figure 12, Supplementary Figure 13a, Supplementary Figure 13b, Supplementary Figure 14a, Supplementary Figure 14b …]
